# Supplementary material for: Assessment of taste profile dynamics during crabapple (Malus prunifolia (Willd.) Borkh.) ripening by metabolomics and electronic tongue analysis
Source: Front Nutr. 2026 Apr 30;13:1823361. doi: 10.3389/fnut.2026.1823361 (PMC13171564; doi:10.3389/fnut.2026.1823361)
Supplement: Supplementary file 1 [file Table_1.xlsx]

## Sheet: Table S1
Table S1. Detailed information on metabolites detected in 4 distinct ripening stages of Malus prunifolia (Willd.) Borkh.
INDEX	SUPER CLASS	MAIN CLASS	SUB CLASS	MOLECULAR FRAMEWORK	CAS	KEGG ID	HMDB ID	Expected RT	Mass Info	Precursor Mass	Fragment Mass	S2-1	S2-2	S2-3	S3-1	S3-2	S3-3	S4-1	S4-2	S4-3	S5-1	S5-2	S5-3
Noreugenin	Organoheterocyclic compounds	Benzopyrans	1-benzopyrans	Aromatic heteropolycyclic compounds	-	C20462	HMDB0303562	4.89	193.0 / 67.1	193.0411	67.0553	0.111869	0.082096	0.0822191	0.0814465	0.0995203	0.0927689	0.120518	0.136464	0.127666	0.120232	0.152087	0.152127
5-Hydroxymethyl-2-furancarboxylic acid	Organoheterocyclic compounds	Furans	Furoic acid and derivatives	Aromatic heteromonocyclic compounds	6338-41-6	C20448	HMDB0002432	11.18	141.0 / 58.0	141.0204	58.0072	0.0501257	0.102203	0.122086	0.0797919	0.0827671	0.0808348	0.0432491	0.069843	0.0512334	0.0406085	0.0446657	0.0654028
16-Methylheptadecanoic acid	Lipids and lipid-like molecules	Fatty Acyls	Fatty acids and conjugates	Aliphatic acyclic compounds	2724-58-5	C20356	HMDB0031066	1.61	283.3 / 283.3	283.26	283.26	1.53218	1.17302	1.42406	1.5547	1.30019	1.50135	1.55049	1.58372	1.3816	1.30184	1.6043	1.58102
N-Acetylneuraminic acid	Organic oxygen compounds	Organooxygen compounds	Carbohydrates and carbohydrate conjugates	Aliphatic heteromonocyclic compounds	19342-33-7	C19910	HMDB0000230	1.66	310.1 / 121.0	310.1037	121.0272	0.0658255	0.0316565	0.038321	0.0377585	0.0334413	0.0407632	0.0547286	0.0769933	0.0516404	0.0725459	0.0819436	0.0829331
Turanose	Lipids and lipid-like molecules	Fatty Acyls	Fatty acyl glycosides	Aliphatic heteromonocyclic compounds	547-25-1	C19636	HMDB0011740	8.13	341.1 / 89.0	341.1033	89.0244	5.65423	4.60123	4.33219	5.21296	5.1543	5.31221	5.4632	5.15533	5.26247	6.6486	6.50148	6.46756
Forskolin	Organoheterocyclic compounds	Benzofurans	Benzofuranones	Aromatic heteropolycyclic compounds	3413-15-8	C17854	HMDB0032064	13.02	409.2 / 59.0	409.2264	59.0125	0.21076	0.433495	0.387128	0.296474	0.199748	0.283303	0.269076	0.265551	0.2423	0.182387	0.228293	0.163236
alpha-Asarone	Benzenoids	Phenol ethers	Anisoles	Aromatic homomonocyclic compounds	5353-15-1	C17821	HMDB0029872	4.87	209.1 / 91.1	209.1176	91.0534	0.164516	0.175271	0.130405	0.164884	0.147876	0.178185	0.117768	0.123771	0.141653	0.254012	0.257296	0.237682
Columbin	Organoheterocyclic compounds	Naphthopyrans	-	Aromatic heteropolycyclic compounds	471-54-5	C17508	HMDB0036837	2.09	359.1 / 107.1	359.1476	107.0912	0.151896	0.0983283	0.0689552	0.0816886	0.084215	0.0858607	0.118279	0.102288	0.11453	0.0929983	0.0772718	0.0795107
Zingerone	Benzenoids	Phenols	Methoxyphenols	Aromatic homomonocyclic compounds	122-48-5	C17497	HMDB0032590	3.77	195.1 / 79.0	195.0943	79.0193	0.150482	0.149092	0.186896	0.198751	0.189106	0.175035	0.145195	0.152319	0.169904	0.17762	0.166161	0.246587
Astilbin	Phenylpropanoids and polyketides	Flavonoids	Flavonoid glycosides	Aromatic heteropolycyclic compounds	29838-67-3	C17449	HMDB0033850	4.22	449.1 / 285.0	449.1098	285.0373	0.179463	0.1891	0.107989	0.0433911	0.0542274	0.07622	0.0868937	0.0993726	0.106063	0.155292	0.158121	0.149088
Maslinic acid	Lipids and lipid-like molecules	Prenol lipids	Triterpenoids	Aliphatic homopolycyclic compounds	4373-41-5	C16939	HMDB0002392	7.08	471.4 / 471.4	471.35	471.35	0.621816	0.594444	0.569422	0.768249	0.656251	0.791597	0.421245	0.507921	0.559816	0.378096	0.319122	0.402402
1-Deoxynojirimycin	Organoheterocyclic compounds	Piperidines	-	Aliphatic heteromonocyclic compounds	19130-96-2	C16843	HMDB0035359	5.13	164.1 / 80.0	164.0862	80.0484	0.0601042	0.0681633	0.0611965	0.0577549	0.0633192	0.0660686	0.0762075	0.0976926	0.0720233	0.160819	0.126916	0.156551
5-Hydroxylysine	Organic acids and derivatives	Carboxylic acids and derivatives	Amino acids, peptides, and analogues	Aliphatic acyclic compounds	1190-94-9	C16741	HMDB0000450	7.98	163.1 / 100.0	163.1	100	1.6564	1.45101	1.38505	1.34279	1.28479	1.40713	1.52868	1.4814	1.51083	1.32435	1.51179	1.42968
Protocatechualdehyde	Organic oxygen compounds	Organooxygen compounds	Carbonyl compounds	Aromatic homomonocyclic compounds	139-85-5	C16700	HMDB0059965	1.76	137.0 / 108.0	137.0207	108.0195	0.0933125	0.137476	0.0980134	0.0722141	0.13976	0.090272	0.129807	0.146776	0.0863237	0.193547	0.13193	0.271765
3,7-Dimethyluric acid	Organoheterocyclic compounds	Imidazopyrimidines	Purines and purine derivatives	Aromatic heteropolycyclic compounds	13087-49-5	C16360	HMDB0001982	1.8	197.1 / 42.3	197.07	42.3	0.0841697	0.0770546	0.0669796	0.0921902	0.0983528	0.0900933	0.0826414	0.0982246	0.0805751	0.0715085	0.0692341	0.0825894
Purine	Organoheterocyclic compounds	Imidazopyrimidines	Purines and purine derivatives	Aromatic heteropolycyclic compounds	120-73-0	C15587	HMDB0001366	3.84	121.2 / 94.0	121.2	94	0.0479961	0.0380141	0.0397427	0.037225	0.0275071	0.0489755	0.113746	0.122463	0.104828	0.039822	0.0723664	0.0391111
Teprenone	Lipids and lipid-like molecules	Prenol lipids	Monoterpenoids	Aliphatic acyclic compounds	3796-70-1	C13297	HMDB0031846	1.71	331.3 / 95.1	331.2797	95.0883	0.0928555	0.0748325	0.0598874	0.0778332	0.0577319	0.102298	0.0957518	0.120642	0.111005	0.104803	0.0924537	0.100584
N-Alpha-acetyllysine	Organic acids and derivatives	Carboxylic acids and derivatives	Amino acids, peptides, and analogues	Aliphatic acyclic compounds	1946-82-3	C12989	HMDB0000446	12.26	189.0 / 84.0	189.01	84.01	0.110654	0.156947	0.267948	0.317977	0.372599	0.40623	0.329051	0.240306	0.202213	0.214099	0.403084	0.305748
Sulfalene	Benzenoids	Benzene and substituted derivatives	Benzenesulfonamides	Aromatic heteromonocyclic compounds	152-47-6	C12616	HMDB0014802	1.74	281.1 / 108.1	281.0604	108.0517	0.200776	0.140507	0.134975	0.176018	0.235399	0.189684	0.270616	0.276913	0.245582	0.206204	0.153341	0.168179
Oxindole	Organoheterocyclic compounds	Indoles and derivatives	Indolines	Aromatic heteropolycyclic compounds	59-48-3	C12312	HMDB0061918	5.64	134.1 / 77.0	134.0539	77.0382	0.0693637	0.0501055	0.0478562	0.0981395	0.071327	0.0608055	0.0814264	0.0788339	0.102253	0.332877	0.345336	0.353911
Sucralose	Organic oxygen compounds	Organooxygen compounds	Carbohydrates and carbohydrate conjugates	Aliphatic heteromonocyclic compounds	56038-13-2	C12285	HMDB0031554	1.68	397.0 / 59.0	397.0104	59.016	0.178049	0.297733	0.281731	0.400279	0.384152	0.253215	0.193839	0.230119	0.149521	0.191698	0.17544	0.216291
NMDA	Organic acids and derivatives	Carboxylic acids and derivatives	Amino acids, peptides, and analogues	Aliphatic acyclic compounds	6384-92-5	C12269	HMDB0002393	6.92	148.1 / 60.0	148.0561	60.0439	0.106915	0.110276	0.0909128	0.184064	0.157029	0.18227	0.121258	0.109524	0.114412	0.157265	0.127534	0.129835
Astragalin	Phenylpropanoids and polyketides	Flavonoids	Flavonoid glycosides	Aromatic heteropolycyclic compounds	480-10-4	C12249	HMDB0037429	3.8	447.1 / 284.0	447.0915	284.0233	0.351394	0.529429	0.206163	0.0697665	0.0853792	0.0564116	0.263483	0.307012	0.207044	0.527748	0.681359	0.602879
(-)-Epigallocatechin	Phenylpropanoids and polyketides	Flavonoids	Flavans	Aromatic heteropolycyclic compounds	970-74-1	C12136	HMDB0038361	2.16	305.1 / 125.0	305.0718	125.0279	0.17295	0.430809	0.295596	0.162315	0.157731	0.195942	0.231068	0.204929	0.184828	0.192342	0.199357	0.167293
3-Amino-4-hydroxybenzoate	Benzenoids	Benzene and substituted derivatives	Benzoic acids and derivatives	Aromatic homomonocyclic compounds	-	C12115	HMDB0304941	1.52	152.0 / 108.0	152	108	0.112965	0.122863	0.135958	0.130356	0.0931249	0.101287	0.0832137	0.114271	0.109337	0.0909066	0.0997433	0.106851
Maltol	Organoheterocyclic compounds	Pyrans	Pyranones and derivatives	Aromatic heteromonocyclic compounds	118-71-8	C11918	HMDB0030776	8.1	127.0 / 53.0	127.0373	53.0389	0.678648	0.544456	0.543138	0.56135	0.467612	0.575369	0.586478	0.624244	0.615456	0.681165	0.725756	0.693758
Mupirocin	Lipids and lipid-like molecules	Fatty Acyls	Fatty acids and conjugates	Aliphatic heteromonocyclic compounds	12650-69-0	C11758	HMDB0014554	3.48	499.3 / 173.1	499.286	173.1172	0.0873736	0.119317	0.126488	0.102365	0.0809183	0.0570591	0.156812	0.171288	0.224733	0.10568	0.0621118	0.0869849
Succinylsulfathiazole	Benzenoids	Benzene and substituted derivatives	Benzenesulfonamides	Aromatic heteromonocyclic compounds	-	C11745	HMDB0258548	5.11	356.0 / 108.0	356.022	108.0436	0.137439	0.112337	0.100185	0.121465	0.172801	0.152397	0.225155	0.191835	0.247176	0.378947	0.302531	0.314915
1-Naphthol	Benzenoids	Naphthalenes	Naphthols and derivatives	Aromatic homopolycyclic compounds	90-15-3	C11714	HMDB0012138	1.74	143.0 / 115.1	143.0463	115.0542	0.0875855	0.113411	0.0359839	0.187774	0.202225	0.14341	0.0248251	0.0368159	0.159159	0.0459808	0.0526539	0.134565
Geniposidic acid	Lipids and lipid-like molecules	Prenol lipids	Terpene glycosides	Aliphatic heteropolycyclic compounds	27741-01-1	C11673	HMDB0034942	6.84	373.1 / 123.0	373.1103	123.0448	0.167303	0.13992	0.147169	0.0541038	0.0833347	0.0844599	0.0820065	0.0666044	0.0772024	0.0866446	0.0669788	0.0751011
Dimethyl phthalate	Benzenoids	Benzene and substituted derivatives	Benzoic acids and derivatives	Aromatic homomonocyclic compounds	-	C11233	HMDB0251388	1.76	195.1 / 77.0	195.0624	77.0388	0.848411	0.485965	0.64714	0.488065	0.463788	0.468974	0.417435	0.410752	0.481983	0.525693	0.483368	0.506759
Isatin	Organoheterocyclic compounds	Indoles and derivatives	Indolines	Aromatic heteropolycyclic compounds	91-56-5	C11129	HMDB0061933	3.56	148.0 / 65.0	148.0334	65.0378	0.167952	0.107585	0.108955	0.0939704	0.157408	0.125842	0.392869	0.404529	0.40529	0.373349	0.292587	0.292176
5-Hydroxymethylfurfural	Organic oxygen compounds	Organooxygen compounds	Carbonyl compounds	Aromatic heteromonocyclic compounds	67-47-0	C11101	HMDB0034355	3.21	125.0 / 80.0	124.9865	79.9593	0.363256	0.242403	0.216013	0.235249	0.156906	0.248567	0.474908	0.367895	0.302184	0.353966	0.320409	0.325658
Sesamol	Organoheterocyclic compounds	Benzodioxoles	-	Aromatic heteropolycyclic compounds	533-31-3	C10832	HMDB0033812	1.79	137.0 / 108.0	137.0219	108.0231	0.116154	0.105071	0.102997	0.0865754	0.106756	0.11894	0.145355	0.127779	0.121146	0.23199	0.135586	0.294754
Nordihydroguaiaretic acid	Lignans, neolignans and related compounds	Dibenzylbutane lignans	-	Aromatic homomonocyclic compounds	27686-84-6	C10719	HMDB0014325	4.41	301.1 / 122.0	301.1406	122.036	0.088393	0.0815675	0.085086	0.0372992	0.0700162	0.0662814	0.046279	0.0661742	0.0782675	0.0594112	0.0432942	0.045884
Verbascoside	Lipids and lipid-like molecules	Prenol lipids	Triterpenoids	Aliphatic homopolycyclic compounds	61276-17-3	C10501	HMDB0034843	5.48	623.2 / 461.2	623.1981	461.173	0.0231607	0.0311706	0.0670299	0.0459469	0.135396	0.116041	0.131813	0.139433	0.110975	0.0828168	0.0444391	0.0454017
3,4-Dicaffeoylquinic acid	Organic oxygen compounds	Organooxygen compounds	Alcohols and polyols	Aromatic homomonocyclic compounds	14534-61-3	C10468	HMDB0030705	6.68	515.1 / 179.0	515.1236	179.0307	0.331539	0.252795	0.191329	0.166304	0.139703	0.117778	0.455947	0.618989	0.456929	0.200113	0.18165	0.193603
[6]-Gingerol	Benzenoids	Phenols	Methoxyphenols	Aromatic homomonocyclic compounds	58253-27-3	C10462	HMDB0005783	6.9	295.2 / 137.1	295.181	137.0589	0.0482722	0.0594815	0.066284	0.0894827	0.113071	0.104053	0.0399762	0.0458401	0.0417321	0.0508628	0.0593747	0.0644806
Cinnamic acid	Phenylpropanoids and polyketides	Cinnamic acids and derivatives	Cinnamic acids	Aromatic homomonocyclic compounds	102-94-3	C10438	HMDB0000567	6.03	149.0 / 77.0	149.021	77.039	0.150795	0.135699	0.136662	0.128362	0.127436	0.156675	0.221912	0.212101	0.259975	0.276812	0.452327	0.431948
Cichoric Acid	Organic acids and derivatives	Carboxylic acids and derivatives	Tetracarboxylic acids and derivatives	Aromatic homomonocyclic compounds	70831-56-0	C10437	HMDB0002375	8.18	473.1 / 179.0	473.0624	179.0339	0.321706	0.377751	0.370343	0.660297	0.723345	0.704282	0.295343	0.337104	0.307164	0.524411	0.364239	0.333567
L-Chicoric Acid	Organic acids and derivatives	Carboxylic acids and derivatives	Tetracarboxylic acids and derivatives	Aromatic homomonocyclic compounds	70831-56-0	C10437	HMDB0002375	8.21	473.1 / 179.0	473.0682	179.0368	0.37292	0.391617	0.433157	0.717687	0.784763	0.748253	0.350763	0.386424	0.37661	0.533605	0.394558	0.375511
Polydatin	Phenylpropanoids and polyketides	Stilbenes	Stilbene glycosides	Aromatic heteromonocyclic compounds	27208-80-6	C10275	HMDB0030564	2.25	389.1 / 227.1	389.1171	227.0678	0.963457	0.657438	0.718833	0.334594	0.350269	0.376874	0.52634	0.49389	0.530923	0.590881	0.472769	0.458427
Myricetin	Phenylpropanoids and polyketides	Flavonoids	Flavones	Aromatic heteropolycyclic compounds	529-44-2	C10107	HMDB0002755	1.9	317.0 / 151.0	317.029	151.0028	0.0790783	0.121775	0.0743026	0.0410707	0.0614945	0.0637417	0.0589272	0.092884	0.116325	0.0682284	0.0456057	0.0492538
Diosmetin	Phenylpropanoids and polyketides	Flavonoids	O-methylated flavonoids	Aromatic heteropolycyclic compounds	520-34-3	C10038	HMDB0029676	3.32	299.1 / 284.0	299.0546	284.0326	0.0602846	0.0368257	0.0539603	0.122508	0.0462184	0.0400983	0.0350128	0.0309417	0.0349968	0.0486269	0.110248	0.100777
Thymol	Lipids and lipid-like molecules	Prenol lipids	Monoterpenoids	Aromatic homomonocyclic compounds	89-83-8	C09908	HMDB0001878	3.02	151.1 / 79.1	151.1079	79.0516	0.135516	0.0944204	0.0727283	0.0741807	0.0848298	0.0888644	0.0979903	0.0876299	0.0896946	0.129695	0.117097	0.0765085
Neohesperidin	Lignans, neolignans and related compounds	Cyclobutane lignans	-	Aromatic homomonocyclic compounds	13241-33-3	C09806	HMDB0030748	2.25	609.2 / 301.1	609.1771	301.0692	0.105248	0.229357	0.0639036	0.0445823	0.0315793	0.053247	0.0429086	0.0482059	0.0342082	0.16635	0.244802	0.201824
Naringin Dihydrochalcone	Phenylpropanoids and polyketides	Flavonoids	Flavonoid glycosides	Aromatic heteropolycyclic compounds	10236-47-2	C09789	HMDB0002927	4.81	581.2 / 273.1	581.185	273.0769	0.150263	0.124931	0.130307	0.132052	0.121586	0.107752	0.138764	0.130953	0.122738	0.159737	0.145027	0.141062
Naringin	Phenylpropanoids and polyketides	Flavonoids	Flavonoid glycosides	Aromatic heteropolycyclic compounds	10236-47-2	C09789	HMDB0002927	3.72	579.2 / 271.1	579.1809	271.1005	0.177477	0.13462	0.139955	0.0522444	0.0991525	0.0894568	0.137211	0.139036	0.129512	0.110784	0.0567927	0.0616565
Genipin	Lipids and lipid-like molecules	Prenol lipids	Monoterpenoids	Aliphatic heteropolycyclic compounds	6902-77-8	C09780	HMDB0035830	1.76	227.1 / 91.1	227.0838	91.054	0.0882817	0.0747683	0.0617883	0.0728299	0.0914903	0.0974252	0.0960509	0.0923002	0.108454	0.0914132	0.0828713	0.0776955
Aucubin	Lipids and lipid-like molecules	Prenol lipids	Terpene glycosides	Aliphatic heteropolycyclic compounds	479-98-1	C09771	HMDB0036562	6.42	345.1 / 139.0	345.1166	139.0431	0.600573	0.388568	0.286586	0.0429984	0.0441401	0.0336215	0.15402	0.150445	0.15987	0.101908	0.0650644	0.097254
Eriocitrin	Benzenoids	Naphthalenes	Phenylnaphthalenes	Aromatic heteropolycyclic compounds	13463-28-0	C09732	HMDB0005811	2.22	595.2 / 287.1	595.1674	287.056	0.460037	0.338849	0.335544	0.261801	0.211771	0.254097	0.37137	0.315631	0.287958	0.285537	0.253772	0.257033
(-)-Epigallocatechin Gallate	Phenylpropanoids and polyketides	Flavonoids	Flavans	Aromatic heteropolycyclic compounds	989-51-5	C09731	HMDB0003153	6.55	457.1 / 169.0	457.0794	169.0169	0.166383	0.144321	0.194408	0.173077	0.195551	0.185112	0.211167	0.186047	0.197417	0.212258	0.161984	0.174569
Catechin	Phenylpropanoids and polyketides	Flavonoids	Flavans	Aromatic heteropolycyclic compounds	490-46-0	C09727	HMDB0001871	2.07	289.1 / 109.0	289.0695	109.0309	2.91239	5.10688	4.24134	3.90104	3.81684	3.78739	5.25604	5.16193	4.18623	4.29146	3.57011	3.77248
(-)-Epicatechin	Phenylpropanoids and polyketides	Flavonoids	Flavans	Aromatic heteropolycyclic compounds	490-46-0	C09727	HMDB0001871	2.25	289.1 / 109.0	289.0744	109.0318	4.66048	4.12786	4.00732	4.21819	3.76741	3.86411	4.27674	4.02916	4.2608	3.80769	3.52771	3.85824
Costunolide	Lipids and lipid-like molecules	Prenol lipids	Terpene lactones	Aliphatic heteropolycyclic compounds	553-21-9	C09382	HMDB0036688	3.15	233.1 / 91.1	233.1428	91.074	0.0757706	0.0499642	0.0483379	0.0510877	0.0478657	0.0702777	0.0779773	0.0786579	0.0775831	0.111985	0.0941476	0.0836412
Umbelliferone	Phenylpropanoids and polyketides	Coumarins and derivatives	Hydroxycoumarins	Aromatic heteropolycyclic compounds	93-35-6	C09315	HMDB0029865	5.56	161.0 / 133.0	161.0223	133.0288	0.0922785	0.0911576	0.0925578	0.040948	0.102281	0.0859343	0.109882	0.11257	0.142487	0.163983	0.156785	0.14387
Esculin	Phenylpropanoids and polyketides	Coumarins and derivatives	Coumarin glycosides	Aromatic heteropolycyclic compounds	531-75-9	C09264	HMDB0030820	11.66	341.1 / 179.0	341.0759	179.0326	0.0419568	0.0917226	0.0914668	0.128193	0.0852359	0.084562	0.109656	0.0779177	0.0734125	0.0539869	0.0848423	0.112057
Esculetin	Phenylpropanoids and polyketides	Coumarins and derivatives	Hydroxycoumarins	Aromatic heteropolycyclic compounds	305-01-1	C09263	HMDB0030819	2.02	177.0 / 89.0	177.0191	89.0397	0.0769738	0.121213	0.0986257	0.0873615	0.0773852	0.0974206	0.124502	0.139187	0.151438	0.216559	0.144656	0.14396
Ursolic acid	Lipids and lipid-like molecules	Prenol lipids	Triterpenoids	Aliphatic homopolycyclic compounds	77-52-1	C08988	HMDB0002395	1.7	455.4 / 455.4	455.35	455.35	0.738725	0.692139	0.480192	0.55185	0.600574	0.67515	0.369634	0.301417	0.836267	0.356635	0.401443	0.445393
Melamine	Organoheterocyclic compounds	Triazines	1,3,5-triazines	Aromatic heteromonocyclic compounds	108-78-1	C08737	HMDB0041922	8.09	127.1 / 68.0	127.0712	68.025	0.0918356	0.0949349	0.0841356	0.0766797	0.0846336	0.0904058	0.1001	0.0985855	0.104512	0.101561	0.082189	0.110332
Isoliquiritigenin	Phenylpropanoids and polyketides	Linear 1,3-diarylpropanoids	Chalcones and dihydrochalcones	Aromatic homomonocyclic compounds	961-29-5	C08650	HMDB0037316	8.58	257.1 / 137.0	257.0713	137.0223	0.0214689	0.0699088	0.0616961	0.0954161	0.0788402	0.0894717	0.10708	0.0910524	0.0656831	0.0204724	0.0403443	0.0517491
Betulinic acid	Lipids and lipid-like molecules	Prenol lipids	Triterpenoids	Aliphatic homopolycyclic compounds	472-15-1	C08619	HMDB0030094	1.7	455.4 / 455.4	455.36	455.36	0.748059	0.727223	0.514443	0.685124	0.635215	0.743746	0.327058	0.248531	0.919673	0.316024	0.361127	0.353846
DL-Xylose	Organic oxygen compounds	Organooxygen compounds	Carbohydrates and carbohydrate conjugates	Aliphatic heteromonocyclic compounds	9000-69-5	C08348	HMDB0003402	2.82	151.1 / 79.0	151.052	79.0204	0.120166	0.07011	0.0749998	0.0615464	0.0687859	0.0673528	0.0694877	0.0666903	0.0552676	0.0797197	0.134862	0.121863
Galacturonic acid	Organic oxygen compounds	Organooxygen compounds	Carbohydrates and carbohydrate conjugates	Aliphatic acyclic compounds	14982-50-4	C08348	HMDB0002545	6.53	193.0 / 73.0	193	73	0.250347	0.200885	0.210152	0.174882	0.201497	0.22243	0.250494	0.339059	0.25204	0.289992	0.285948	0.271158
Amygdalin	Organic oxygen compounds	Organooxygen compounds	Carbohydrates and carbohydrate conjugates	Aromatic heteromonocyclic compounds	29883-15-6	C08325	HMDB0035030	8.4	456.1 / 119.0	456.1437	119.0349	0.0782065	0.0587171	0.0526449	0.0531973	0.094852	0.0746791	0.0632148	0.0548497	0.0599085	0.0912556	0.133612	0.122279
Octanedioic acid	Lipids and lipid-like molecules	Fatty Acyls	Fatty acids and conjugates	Aliphatic acyclic compounds	505-48-6	C08278	HMDB0000893	7.27	173.1 / 83.1	173.0831	83.0521	0.120581	0.0997805	0.131815	0.176833	0.157108	0.145566	0.124477	0.145172	0.145409	0.125809	0.0923999	0.113872
3-(Methylthio)propionic acid	Lipids and lipid-like molecules	Fatty Acyls	Fatty acids and conjugates	Aliphatic acyclic compounds	646-01-5	C08276	HMDB0001527	7.38	119.0 / 59.0	119.0209	59.0164	0.297138	0.29499	0.266671	0.432934	0.364746	0.363003	0.246575	0.284357	0.268197	0.291965	0.412612	0.415999
D-(+)-Melezitose	Organic oxygen compounds	Organooxygen compounds	Carbohydrates and carbohydrate conjugates	Aliphatic heteromonocyclic compounds	597-12-6	C08243	HMDB0011730	8.6	503.2 / 89.0	503.1603	89.0236	0.978805	0.650003	0.755158	0.814032	0.882763	0.998995	1.04791	0.94621	1.02422	1.57441	1.26979	1.24877
Furazolidone	Organoheterocyclic compounds	Furans	Nitrofurans	Aromatic heteromonocyclic compounds	67-45-8	C07999	HMDB0014752	1.67	226.0 / 67.0	226.0441	67.0409	0.141495	0.0761481	0.069902	0.121888	0.0947203	0.11427	0.149568	0.0999966	0.150249	0.151461	0.150029	0.119397
Pioglitazone	Benzenoids	Phenol ethers	-	Aromatic heteromonocyclic compounds	111025-46-8	C07675	HMDB0015264	5.78	357.1 / 134.1	357.126	134.0955	0.0729633	0.0560399	0.0577375	0.0719039	0.0904545	0.0904239	0.0862295	0.103225	0.101639	0.0678388	0.0570351	0.0570914
Ethionamide	Organoheterocyclic compounds	Pyridines and derivatives	-	Aromatic heteromonocyclic compounds	536-33-4	C07665	HMDB0014747	5.64	165.0 / 58.0	165.0489	57.9759	0.685117	0.605703	0.659529	0.786532	0.873411	0.885954	0.773296	0.733415	0.698857	0.82865	0.618081	0.588171
Voriconazole	Benzenoids	Benzene and substituted derivatives	Phenylpropanes	Aromatic heteromonocyclic compounds	137234-62-9	C07622	HMDB0014720	1.67	350.1 / 224.1	350.1118	224.0613	0.0199237	0.0404213	0.0639455	0.0640972	0.112365	0.113082	0.0830173	0.123684	0.0881559	0.123928	0.0648579	0.0520591
Silibinin	Lignans, neolignans and related compounds	Flavonolignans	-	Aromatic heteropolycyclic compounds	22888-70-6	C07610	HMDB0030583	6.5	481.1 / 301.0	481.1051	301.0338	0.123368	0.122487	0.0985323	0.093899	0.0683287	0.0772265	0.0391916	0.0492399	0.0397082	0.0575845	0.0628024	0.0580966
Ginkgolide C	Lipids and lipid-like molecules	Prenol lipids	Terpene lactones	{'@name': 'Aliphatic heteropolycyclic compounds', '@source': 'HMDB', '@kind': ''}	15291-76-6	C07603	HMDB0036860	2.16	439.1 / 125.1	439.1247	125.0607	0.221378	0.232028	0.145286	0.0781174	0.100307	0.100149	0.15953	0.199911	0.179585	0.142799	0.111272	0.106672
Ginkgolide B	Lipids and lipid-like molecules	Prenol lipids	Terpene lactones	Aliphatic heteropolycyclic compounds	15291-77-7	C07602	HMDB0036861	4.92	423.1 / 125.0	423.1241	125.0264	0.124142	0.176429	0.115814	0.109852	0.131215	0.10312	0.139374	0.122922	0.114149	0.0972247	0.112151	0.119587
Salicylic acid	Benzenoids	Benzene and substituted derivatives	Benzoic acids and derivatives	Aromatic homomonocyclic compounds	487-54-7	C07588	HMDB0000840	1.43	137.0 / 93.0	137.0242	93.0352	0.158852	0.145521	0.169168	0.122221	0.122111	0.133839	0.313579	0.251505	0.208351	0.209606	0.248749	0.207271
Metronidazole	Organoheterocyclic compounds	Azoles	Imidazoles	Aromatic heteromonocyclic compounds	443-48-1	C07203	HMDB0015052	8.66	172.1 / 82.1	172.0646	82.0611	0.120412	0.115474	0.137113	0.0951517	0.114324	0.115122	0.120209	0.111282	0.099833	0.152566	0.0888841	0.0789292
Vidarabine	Nucleosides, nucleotides, and analogues	Purine nucleosides	-	Aromatic heteropolycyclic compounds	24356-66-9	C07195	HMDB0014340	4.97	266.1 / 134.1	266.0916	134.0784	0.427347	0.535065	0.691455	0.520911	0.619894	0.833497	0.453449	0.437759	0.541846	0.37758	0.289531	0.273415
Lactulose	Organic oxygen compounds	Organooxygen compounds	Carbohydrates and carbohydrate conjugates	Aliphatic heteromonocyclic compounds	4618-18-2	C07064	HMDB0000740	7.79	367.1 / 205.0	367.1	205	0.268248	0.290256	0.260287	0.300069	0.191628	0.212927	0.284072	0.211834	0.274563	0.231805	0.290428	0.250888
Diethanolamine	Organic nitrogen compounds	Organonitrogen compounds	Amines	Aliphatic acyclic compounds	111-42-2	C06772	HMDB0004437	8.27	106.0 / 88.0	106	88	0.406035	0.366771	0.484691	0.339987	0.378119	0.369527	0.458938	0.48064	0.468537	0.369805	0.42455	0.385228
Griseofulvin	Organoheterocyclic compounds	Benzofurans	-	Aromatic heteropolycyclic compounds	126-07-8	C06686	HMDB0014544	1.68	354.1 / 69.1	354.0714	69.067	0.112957	0.22245	0.236798	0.196859	0.150639	0.149807	0.175499	0.122942	0.197362	0.151519	0.189004	0.190444
Vanillic acid	Benzenoids	Benzene and substituted derivatives	Benzoic acids and derivatives	Aromatic homomonocyclic compounds	121-34-6	C06672	HMDB0000484	5.2	167.0 / 123.0	167.0349	123.0461	0.145638	0.155728	0.151144	0.149345	0.155528	0.135491	0.187274	0.126025	0.264033	0.17857	0.17442	0.137986
Eicosapentaenoic Acid	Lipids and lipid-like molecules	Fatty Acyls	Fatty acids and conjugates	Aliphatic acyclic compounds	10417-94-4	C06428	HMDB0001999	2.03	301.2 / 59.0	301.216	59.0136	0.193089	0.226767	0.172466	0.23616	0.226579	0.141152	0.152552	0.199738	0.153439	0.249206	0.164659	0.184195
Linolenic Acid	Lipids and lipid-like molecules	Fatty Acyls	Lineolic acids and derivatives	Aliphatic acyclic compounds	463-40-1	C06427	HMDB0001388	1.66	277.2 / 277.2	277.22	277.22	0.824315	0.993528	0.739555	0.636074	0.610198	0.575546	0.622496	0.54928	0.673072	0.582676	0.578309	0.64033
Myristic Acid	Lipids and lipid-like molecules	Fatty Acyls	Fatty acids and conjugates	Aliphatic acyclic compounds	544-63-8	C06424	HMDB0000806	1.66	227.2 / 227.2	227.2	227.2	0.266564	0.44207	0.386909	0.152271	0.318531	0.340643	0.340883	0.377827	0.393603	0.431478	0.248881	0.297065
Cellobiose	Organic oxygen compounds	Organooxygen compounds	Carbohydrates and carbohydrate conjugates	Aliphatic heteromonocyclic compounds	528-50-7	C06422	HMDB0000055	8	341.0 / 161.0	341	161	2.7053	2.22644	1.65902	2.11071	2.02459	2.20731	2.32585	2.44476	2.42336	2.45788	2.68676	2.58146
Terephthalic acid	Benzenoids	Benzene and substituted derivatives	Benzoic acids and derivatives	Aromatic homomonocyclic compounds	100-21-0	C06337	HMDB0002428	1.98	165.0 / 121.0	165.017	121.029	0.0668045	0.0542804	0.0414419	0.0467361	0.0517959	0.0430789	0.0754004	0.0483517	0.0577648	0.0838265	0.0920238	0.090527
Acetamide	Organic acids and derivatives	Carboximidic acids and derivatives	Carboximidic acids	Aliphatic acyclic compounds	60-35-5	C06244	HMDB0031645	7.01	60.0 / 44.1	60.04	44.1	0.12043	0.164941	0.163319	0.165944	0.212004	0.203348	0.0925311	0.0910858	0.0648847	0.0543642	0.0666604	0.0689799
Arbutin	Organic oxygen compounds	Organooxygen compounds	Carbohydrates and carbohydrate conjugates	Aromatic heteromonocyclic compounds	497-76-7	C06186	HMDB0029943	4.52	271.1 / 108.0	271.0817	108.0204	0.249581	0.340666	0.233697	0.219285	0.158977	0.223911	0.226257	0.246153	0.255875	0.426503	0.415936	0.397514
2-Hydroxybutyric acid	Organic acids and derivatives	Hydroxy acids and derivatives	Alpha hydroxy acids and derivatives	Aliphatic acyclic compounds	3347-90-8	C05984	HMDB0000008	2.9	103.0 / 57.0	103	57	0.176154	0.229652	0.270712	0.265664	0.268178	0.26672	0.258313	0.22614	0.256715	0.418909	0.260728	0.219854
D-Panthenol	Organic oxygen compounds	Organooxygen compounds	Alcohols and polyols	Aliphatic acyclic compounds	81-13-0	C05944	HMDB0004231	2.7	204.1 / 55.0	204.1214	55.0177	0.0648117	0.029429	0.0805193	0.0380053	0.0566889	0.0566212	0.0514567	0.0634761	0.0820731	0.0470806	0.0305638	0.0274369
DL-Panthenol	Organic oxygen compounds	Organooxygen compounds	Alcohols and polyols	Aliphatic acyclic compounds	81-13-0	C05944	HMDB0004231	6.66	204.1 / 72.0	204.1291	72.0483	0.110085	0.051747	0.145713	0.0761794	0.117178	0.107127	0.0800806	0.154019	0.164025	0.0712457	0.0724185	0.0648273
Coumarin	Phenylpropanoids and polyketides	Coumarins and derivatives	-	Aromatic heteropolycyclic compounds	91-64-5	C05851	HMDB0001218	3.53	147.0 / 91.1	147.036	91.0546	0.443154	0.308354	0.395027	0.262736	0.23144	0.303261	1.41604	1.26779	1.21131	1.28089	0.876933	0.836338
Phosphonoacetate	Organic acids and derivatives	Organic phosphonic acids and derivatives	Organic phosphonic acids	Aliphatic acyclic compounds	4408-78-0	C05682	HMDB0004110	6.58	139.0 / 79.0	139	79	0.0923912	0.0862258	0.120572	0.145909	0.129067	0.115496	0.122085	0.132338	0.112577	0.0809317	0.0815447	0.0648535
Eriodictyol	Phenylpropanoids and polyketides	Flavonoids	Flavans	Aromatic heteropolycyclic compounds	552-58-9	C05631	HMDB0005810	7.99	289.1 / 153.0	289.0679	153.0279	0.0680567	0.0796614	0.0688732	0.0655389	0.0583659	0.0689303	0.0824689	0.0659293	0.0817639	0.0822684	0.0868229	0.081827
Rutin	Phenylpropanoids and polyketides	Flavonoids	Flavonoid glycosides	Aromatic heteropolycyclic compounds	153-18-4	C05625	HMDB0003249	6.6	609.1 / 300.0	609.1474	300.0286	0.0870895	0.223178	0.067904	0.0328828	0.0312656	0.0459204	0.0342384	0.0506392	0.0240335	0.180584	0.239636	0.213398
Homovanillic acid	Benzenoids	Phenols	Methoxyphenols	Aromatic homomonocyclic compounds	306-08-1	C05582	HMDB0000118	7.19	181.0 / 59.0	181.0467	59.0313	3.25446	2.76516	2.45412	3.522	2.96057	3.02548	2.75562	2.93338	2.84505	3.8758	4.57889	4.53475
3,4-Dihydroxyphenylglycol	Benzenoids	Phenols	Benzenediols	Aromatic homomonocyclic compounds	28822-73-3	C05576	HMDB0000318	1.43	169.0 / 123.0	169	123	0.0756607	0.0864917	0.101122	0.096562	0.0668504	0.0791401	0.0802821	0.082291	0.0618019	0.0874988	0.0587127	0.0645814
Taurochenodeoxycholic acid	Lipids and lipid-like molecules	Steroids and steroid derivatives	Bile acids, alcohols and derivatives	Aliphatic homopolycyclic compounds	53-02-1	C05465	HMDB0000949	1.84	498.3 / 124.0	498.2872	124.0075	0.009291	0.00843248	0.0081974	0.0193045	0.00778132	0.00821658	0.0425023	0.0293967	0.0418309	0.0904496	0.114793	0.116847
Glycodeoxycholic Acid	Lipids and lipid-like molecules	Steroids and steroid derivatives	Bile acids, alcohols and derivatives	Aliphatic homopolycyclic compounds	360-65-6	C05464	HMDB0000631	8.34	448.3 / 74.0	448.3047	74.0247	0.0890994	0.0578104	0.0689984	0.0518582	0.051979	0.0548337	0.0751142	0.0726743	0.0623358	0.117769	0.0917221	0.0881569
Vitamin D2	Lipids and lipid-like molecules	Steroids and steroid derivatives	Vitamin D and derivatives	Aliphatic homopolycyclic compounds	50-14-6	C05441	HMDB0000900	4.8	397.3 / 69.1	397.333	69.0781	0.0556307	0.0359422	0.0354022	0.0654549	0.0488278	0.0556501	0.0695459	0.0731299	0.057735	0.0684235	0.0827362	0.0846316
Manninotriose	Organic oxygen compounds	Organooxygen compounds	Carbohydrates and carbohydrate conjugates	Aliphatic heteromonocyclic compounds	-	C05404	HMDB0060468	8.26	503.2 / 341.1	503.158	341.1104	1.17352	0.91063	0.830726	0.753862	0.81852	0.827155	0.870748	0.85301	0.798007	1.23726	0.974428	0.917976
D-Sedoheptulose 7-phosphate	Organic oxygen compounds	Organooxygen compounds	Carbohydrates and carbohydrate conjugates	Aliphatic heteromonocyclic compounds	89927-08-2	C05382	HMDB0001068	2.12	289.0 / 97.0	289	97	1.20187	2.15807	2.10084	1.58117	1.64825	1.57359	2.0458	2.05794	2.06322	1.58596	1.40532	1.48943
D-Fructose 1,6-biphosphate	Organic oxygen compounds	Organooxygen compounds	Carbohydrates and carbohydrate conjugates	Aliphatic heteromonocyclic compounds	34693-15-7	C05378	HMDB0001058	6.39	339.1 / 97.0	339.1	97	0.398876	0.17836	0.173039	0.0943987	0.21307	0.341917	0.158882	0.339118	0.340771	0.283538	0.180323	0.173274
L-SelenoMethionine	Organic acids and derivatives	Carboxylic acids and derivatives	Amino acids, peptides, and analogues	Aliphatic acyclic compounds	3211-76-5	C05335	HMDB0003966	1.76	197.0 / 57.1	196.9993	57.053	0.0780761	0.0583178	0.0534187	0.0633265	0.0823407	0.0670674	0.0969436	0.0939659	0.0895882	0.0668629	0.0459987	0.0502854
3-Amino-2-methylpropanoic acid	Organic acids and derivatives	Carboxylic acids and derivatives	Amino acids, peptides, and analogues	Aliphatic acyclic compounds	144-90-1	C05145	HMDB0003911	6.96	104.1 / 57.0	104.0722	57.0329	0.136376	0.252882	0.209709	0.225576	0.282171	0.260129	0.122927	0.131582	0.115872	0.0716755	0.0935012	0.11527
2'-O-methyladenosine	Nucleosides, nucleotides, and analogues	Purine nucleosides	-	Aromatic heteropolycyclic compounds	2140-79-6	C04779	HMDB0004326	1.7	282.1 / 136.0	282.12	136	0.0909885	0.0844011	0.128794	0.163303	0.125025	0.0910245	0.11104	0.100023	0.088548	0.0650066	0.0509204	0.0978186
AICAR	Nucleosides, nucleotides, and analogues	Imidazole ribonucleosides and ribonucleotides	1-ribosyl-imidazolecarboxamides	Aromatic heteromonocyclic compounds	3031-94-5	C04677	HMDB0001517	6.58	337.0 / 79.0	337	79	0.79748	0.604284	0.684782	0.387378	0.481457	0.490446	0.0935628	0.116077	0.112326	0.467398	0.348818	0.383783
Apigenin 7-glucoside	Phenylpropanoids and polyketides	Flavonoids	Flavonoid glycosides	Aromatic heteropolycyclic compounds	578-74-5	C04608	HMDB0037340	2.3	431.1 / 268.0	431.0976	268.0387	0.207348	0.208857	0.239658	0.153555	0.161845	0.179642	0.0981738	0.101542	0.111089	0.150371	0.113801	0.104478
Phenylacetylglutamine	Organic acids and derivatives	Carboxylic acids and derivatives	Amino acids, peptides, and analogues	Aromatic homomonocyclic compounds	28047-15-6	C04148	HMDB0006344	2.02	263.1 / 145.1	263.1	145.1	0.0500157	0.0520039	0.0718014	0.0527641	0.0363663	0.0586622	0.107293	0.0817705	0.0474685	0.072012	0.0371738	0.0705889
Piperine	Alkaloids and derivatives	-	-	Aromatic heteropolycyclic compounds	94-62-2	C03882	HMDB0029377	8.08	286.1 / 115.1	286.1447	115.0597	0.177123	0.228123	0.269862	0.139286	0.163384	0.14915	0.244144	0.222042	0.211857	0.173682	0.165871	0.157114
Trimethyllysine	Organic acids and derivatives	Carboxylic acids and derivatives	Amino acids, peptides, and analogues	Aliphatic acyclic compounds	19253-88-4	C03793	HMDB0001325	12.7	189.0 / 84.0	189	84	0.0807209	0.163515	0.262627	0.309065	0.387842	0.4198	0.365835	0.248019	0.215422	0.252444	0.336109	0.225556
Ribose 5-phosphate	Organic oxygen compounds	Organooxygen compounds	Carbohydrates and carbohydrate conjugates	Aliphatic heteromonocyclic compounds	34980-65-9	C03736	HMDB0001548	6.53	229.0 / 79.0	229	79	0.283582	0.251393	0.270568	0.371391	0.357677	0.516723	0.285395	0.292061	0.273675	0.261424	0.275714	0.253859
2-Aminoisobutyric acid	Organic acids and derivatives	Carboxylic acids and derivatives	Amino acids, peptides, and analogues	Aliphatic acyclic compounds	62-57-7	C03665	HMDB0001906	7.45	104.0 / 58.0	104	58	0.347111	0.306988	0.295822	0.405353	0.330952	0.308658	0.329595	0.294862	0.302882	0.293153	0.270026	0.288882
Asymmetric dimethylarginine	Organic acids and derivatives	Carboxylic acids and derivatives	Amino acids, peptides, and analogues	Aliphatic acyclic compounds	30315-93-6	C03626	HMDB0001539	12.75	203.0 / 70.0	203	70	0.122938	0.127355	0.292044	0.251649	0.323416	0.296492	0.218335	0.195562	0.170166	0.254931	0.21548	0.237118
Limonin	Lipids and lipid-like molecules	Prenol lipids	Triterpenoids	Aromatic heteropolycyclic compounds	1180-71-8	C03514	HMDB0035921	2.46	469.2 / 229.1	469.1916	229.1281	0.0902006	0.238398	0.387735	0.292942	0.348964	0.262183	0.306572	0.358833	0.226761	0.280192	0.330425	0.289416
2,3-Diaminopropionic acid	Organic acids and derivatives	Carboxylic acids and derivatives	Amino acids, peptides, and analogues	Aliphatic acyclic compounds	4033-39-0	C03401	HMDB0002006	2.07	103.1 / 59.0	103.1	59	2.92981	2.02498	2.67971	1.5849	1.55884	1.71881	1.08666	1.9805	2.21418	2.29555	1.62114	1.27124
Deoxycorticosterone	Lipids and lipid-like molecules	Steroids and steroid derivatives	Hydroxysteroids	Aliphatic homopolycyclic compounds	64-85-7	C03205	HMDB0000016	6.72	331.2 / 109.1	331.2264	109.0996	0.0699324	0.126754	0.112474	0.0650402	0.0701713	0.0567881	0.0928802	0.121885	0.106117	0.0618931	0.0721521	0.0708447
Benzyl isothiocyanate	Benzenoids	Benzene and substituted derivatives	-	Aromatic homomonocyclic compounds	622-78-6	C03098	HMDB0033969	6.71	148.0 / 58.0	148.0212	57.9767	0.063381	0.0506288	0.0455591	0.0603557	0.0529485	0.0772024	0.0629086	0.0755085	0.0909781	0.116016	0.0795674	0.0770793
5-Hydroxymethyluracil	Organoheterocyclic compounds	Diazines	Pyrimidines and pyrimidine derivatives	Aromatic heteromonocyclic compounds	4433-40-3	C03088	HMDB0000469	2.19	141.0 / 80.0	141.0318	80.0169	0.132602	0.0643525	0.100376	0.103105	0.0844969	0.0973134	0.146761	0.110008	0.0893203	0.132616	0.118225	0.0800849
4-Methylumbelliferone	Phenylpropanoids and polyketides	Coumarins and derivatives	Hydroxycoumarins	Aromatic heteropolycyclic compounds	-	C03081	HMDB0059622	4.04	177.0 / 77.0	177.0472	77.0378	0.180296	0.111903	0.113103	0.171331	0.0875617	0.112502	0.190676	0.165376	0.17768	0.17561	0.245102	0.249993
L-Methionine sulfoxide	Organic acids and derivatives	Carboxylic acids and derivatives	Amino acids, peptides, and analogues	Aliphatic acyclic compounds	3226-65-1	C02989	HMDB0002005	8.03	166.0 / 56.0	166.0462	56.0487	0.627225	0.497615	0.518891	0.462653	0.323738	0.381259	0.302078	0.134902	0.230907	0.384773	0.533099	0.477631
Beta-Glycerophosphoric acid	Lipids and lipid-like molecules	Glycerophospholipids	Glycerophosphates	Aliphatic acyclic compounds	17181-54-3	C02979	HMDB0002520	6.35	170.9 / 79.1	170.9	79.1	0.190367	0.124477	0.128855	0.10147	0.0931285	0.0777476	0.106566	0.120677	0.137041	0.146762	0.165164	0.16094
4-Acetamidobutanoic acid	Organic acids and derivatives	Carboxylic acids and derivatives	Amino acids, peptides, and analogues	Aliphatic acyclic compounds	3025-96-5	C02946	HMDB0003681	7.79	146.1 / 86.1	146.0823	86.058	0.0992201	0.128657	0.159172	0.102921	0.109642	0.100646	0.141345	0.133828	0.148657	0.10198	0.0952307	0.117845
Imidazole-4-Acetic Acid	Organoheterocyclic compounds	Azoles	Imidazoles	Aromatic heteromonocyclic compounds	645-65-8	C02835	HMDB0002024	8.13	127.1 / 81.0	127.05	81.04	1.74411	1.64693	1.69591	1.27237	1.12063	1.20464	1.7186	1.56298	1.67337	1.55668	1.45083	1.44588
2-Amino-1-phenylethanol	Organic nitrogen compounds	Organonitrogen compounds	Amines	Aromatic homomonocyclic compounds	7568-93-6	C02735	HMDB0001065	6.91	138.1 / 77.0	138.085	77.0376	0.126729	0.0778515	0.0600581	0.122865	0.188885	0.109251	0.172741	0.145331	0.146589	0.0923805	0.134135	0.154952
Nepsilon-Acetyl-L-lysine	Organic acids and derivatives	Carboxylic acids and derivatives	Amino acids, peptides, and analogues	Aliphatic acyclic compounds	692-04-6	C02727	HMDB0000206	7.69	189.1 / 84.1	189.117	84.0877	0.135696	0.165061	0.30528	0.372055	0.450093	0.477389	0.421602	0.316615	0.233158	0.281193	0.407531	0.245021
N-Methylalanine	Organic acids and derivatives	Carboxylic acids and derivatives	Amino acids, peptides, and analogues	Aliphatic acyclic compounds	-	C02721	HMDB0094692	7.4	104.0 / 58.0	104.01	58.01	0.331541	0.255865	0.340346	0.400894	0.314891	0.318228	0.310955	0.295293	0.312192	0.211879	0.26905	0.263029
Dodecanedioic acid	Lipids and lipid-like molecules	Fatty Acyls	Fatty acids and conjugates	Aliphatic acyclic compounds	693-23-2	C02678	HMDB0000623	1.61	231.2 / 55.1	231.1511	55.0607	0.237349	0.167336	0.225594	0.21318	0.211665	0.28111	0.212692	0.268617	0.223875	0.214941	0.262214	0.215098
Glucuronolactone	Organoheterocyclic compounds	Furofurans	Isosorbides	Aliphatic heteropolycyclic compounds	32449-92-6	C02670	HMDB0006355	1.93	175.0 / 113.1	175	113.1	0.330255	0.476923	0.416466	0.323138	0.356915	0.315955	0.504197	0.478556	0.289103	0.498161	0.308705	0.297599
Arabinose	Organic oxygen compounds	Organooxygen compounds	Carbohydrates and carbohydrate conjugates	Aliphatic heteromonocyclic compounds	7296-56-2	C02479	HMDB0000646	5.57	149.0 / 59.0	149	59	3.60999	2.81657	2.78218	2.1932	2.28209	2.28146	2.4531	2.46188	2.34938	2.92073	1.88671	1.88284
Homocitrulline	Organic acids and derivatives	Carboxylic acids and derivatives	Amino acids, peptides, and analogues	Aliphatic acyclic compounds	1190-49-4	C02427	HMDB0000679	7.3	190.1 / 84.1	190.1	84.1	0.0515615	0.0451129	0.0972509	0.0574047	0.0877032	0.0975582	0.0969966	0.0728539	0.081205	0.0524797	0.10716	0.0465402
L-Homocitrulline	Organic acids and derivatives	Carboxylic acids and derivatives	Amino acids, peptides, and analogues	Aliphatic acyclic compounds	1190-49-4	C02427	HMDB0000679	1.75	190.1 / 56.1	190.1106	56.0562	0.0458556	0.0570211	0.0956622	0.0681132	0.0761273	0.0780828	0.085855	0.0797703	0.0555093	0.0571646	0.071404	0.0438546
DL-Arginine	Organic acids and derivatives	Carboxylic acids and derivatives	Amino acids, peptides, and analogues	Aliphatic acyclic compounds	-	C02385	HMDB0251511	7.84	175.1 / 70.1	175.1124	70.0735	0.579435	0.785232	1.12363	1.63183	1.85753	1.67547	0.805398	0.935913	1.00102	0.764401	0.807824	0.620902
6-Aminocaproic acid	Lipids and lipid-like molecules	Fatty Acyls	Fatty acids and conjugates	Aliphatic acyclic compounds	60-32-2	C02378	HMDB0001901	7.74	132.1 / 69.1	132.0981	69.0693	0.0386015	0.0334339	0.0458829	0.107289	0.097959	0.0980397	0.0485109	0.0577668	0.048236	0.0614985	0.111633	0.124586
5-Methylcytosine	Organoheterocyclic compounds	Diazines	Pyrimidines and pyrimidine derivatives	Aromatic heteromonocyclic compounds	554-01-8	C02376	HMDB0002894	5.16	126.1 / 54.0	126.0651	54.0366	0.0591812	0.102042	0.115213	0.105002	0.128056	0.0876222	0.0572032	0.0542845	0.0653113	0.0498513	0.0779689	0.066582
trans-Aconitic acid	Organic acids and derivatives	Carboxylic acids and derivatives	Tricarboxylic acids and derivatives	Aliphatic acyclic compounds	4023-65-8	C02341	HMDB0000958	4.51	172.8 / 85.0	172.8	85	0.812111	0.782775	0.893737	0.959867	0.929558	0.871885	0.83155	0.894013	0.831152	0.636051	0.595192	0.791741
Fructose	Organic oxygen compounds	Organooxygen compounds	Carbohydrates and carbohydrate conjugates	Aliphatic heteromonocyclic compounds	53188-23-1	C02336	HMDB0000660	7.22	179.0 / 89.0	179	89	5.91059	5.4215	5.48044	6.1896	6.12716	6.09629	6.2943	6.12191	6.05654	6.37894	6.30982	6.14992
Dihydrocoumarin	Phenylpropanoids and polyketides	3,4-dihydrocoumarins	-	Aromatic heteropolycyclic compounds	119-84-6	C02274	HMDB0036626	1.82	147.0 / 119.1	147.044	119.0514	0.0113318	0.0102831	0.0223415	0.0397076	0.0354038	0.0545425	0.0360927	0.0287347	0.0581224	0.119983	0.088288	0.203526
Glyceraldehyde	Organic oxygen compounds	Organooxygen compounds	Carbohydrates and carbohydrate conjugates	Aliphatic acyclic compounds	56-82-6	C02154	HMDB0001051	2.25	89.0 / 44.9	89	44.9	0.587348	0.487685	0.418799	0.546714	0.530445	0.558917	0.598225	0.581069	0.570388	0.603943	0.564455	0.567365
Maltotetraose	Organic oxygen compounds	Organooxygen compounds	Carbohydrates and carbohydrate conjugates	Aliphatic heteromonocyclic compounds	34612-38-9	C02052	HMDB0001296	8.13	665.2 / 161.1	665.211	161.0503	0.12967	0.124931	0.107455	0.0875328	0.0832424	0.108372	0.102631	0.0982646	0.0866442	0.0898695	0.0698388	0.0627807
Acetylcholine	Organic nitrogen compounds	Organonitrogen compounds	Quaternary ammonium salts	Aliphatic acyclic compounds	51-84-3	C01996	HMDB0000895	7.84	146.1 / 87.0	146.1	87	0.161462	0.155235	0.245987	0.106651	0.118171	0.101121	0.183237	0.202631	0.221521	0.122979	0.129522	0.108167
Norleucine	Organic acids and derivatives	Carboxylic acids and derivatives	Amino acids, peptides, and analogues	Aliphatic acyclic compounds	327-57-1	C01933	HMDB0001645	6.33	132.1 / 86.1	132.1	86.11	0.268503	0.201944	0.244336	0.277244	0.315148	0.280027	0.229588	0.240257	0.257071	0.227813	0.330537	0.335037
L-Hyoscyamine	Organic acids and derivatives	Hydroxy acids and derivatives	Beta hydroxy acids and derivatives	Aromatic heteropolycyclic compounds	51-34-3	C01851	HMDB0003573	4.23	290.2 / 124.1	290.1668	124.1201	0.247781	0.167281	0.234686	0.230595	0.209251	0.19895	0.260663	0.229294	0.232515	0.155251	0.203467	0.184935
Atropine	Organic acids and derivatives	Hydroxy acids and derivatives	Beta hydroxy acids and derivatives	Aromatic heteropolycyclic compounds	51-34-3	C01851	HMDB0003573	2.24	290.2 / 124.1	290.1783	124.1127	0.291447	0.204669	0.212327	0.2361	0.210768	0.206715	0.279585	0.276713	0.249168	0.152032	0.187463	0.17674
Rosmarinic acid	Phenylpropanoids and polyketides	Cinnamic acids and derivatives	Hydroxycinnamic acids and derivatives	Aromatic homomonocyclic compounds	20283-92-5	C01850	HMDB0003572	6.68	359.1 / 161.0	359.0709	161.0242	0.285874	0.293715	0.290924	0.261145	0.301446	0.278307	0.300963	0.303071	0.286409	0.297303	0.239201	0.239814
Maltotriose	Organic oxygen compounds	Organooxygen compounds	Carbohydrates and carbohydrate conjugates	Aliphatic heteromonocyclic compounds	1109-28-0	C01835	HMDB0001262	7.64	503.0 / 161.0	503	161	0.612572	0.484935	0.433667	0.41458	0.420042	0.450776	0.482795	0.466478	0.453351	0.633101	0.504191	0.433275
Norvaline	Organic acids and derivatives	Carboxylic acids and derivatives	Amino acids, peptides, and analogues	Aliphatic acyclic compounds	760-78-1	C01799	HMDB0013716	6.96	118.1 / 72.2	118.1	72.2	0.22094	0.259987	0.27491	0.310689	0.36062	0.294709	0.153933	0.220399	0.188755	0.220082	0.433414	0.407116
DL-Norvaline	Organic acids and derivatives	Carboxylic acids and derivatives	Amino acids, peptides, and analogues	Aliphatic acyclic compounds	760-78-1	C01799	HMDB0013716	6.96	118.1 / 72.1	118.0813	72.0828	0.287184	0.368439	0.381261	1.06572	1.12883	0.952271	0.563314	0.51835	0.543641	0.855402	1.17733	1.15818
2-Hydroxycinnamic acid	Phenylpropanoids and polyketides	Cinnamic acids and derivatives	Hydroxycinnamic acids and derivatives	Aromatic homomonocyclic compounds	614-60-8	C01772	HMDB0002641	2.02	163.0 / 119.1	163.04	119.05	0.553157	0.400441	0.383868	0.182371	0.223085	0.237565	0.517752	0.525197	0.666816	0.363307	0.227037	0.272577
Quercitrin	Phenylpropanoids and polyketides	Flavonoids	Flavonoid glycosides	Aromatic heteropolycyclic compounds	522-12-3	C01750	HMDB0033751	4.6	447.1 / 301.0	447.0976	301.0384	1.9845	2.67424	1.35383	1.24673	0.794969	1.31255	1.22383	1.28678	1.11829	3.09406	2.89239	3.27376
Desaminotyrosine	Phenylpropanoids and polyketides	Phenylpropanoic acids	-	Aromatic homomonocyclic compounds	501-97-3	C01744	HMDB0002199	5.61	165.1 / 59.0	165.0524	59.0118	2.17619	1.88695	2.0289	2.39101	2.53293	2.61815	2.36813	2.24762	2.17728	2.54001	1.96542	1.90162
Elaidic Acid	Lipids and lipid-like molecules	Fatty Acyls	Fatty acids and conjugates	Aliphatic acyclic compounds	112-79-8	C01712	HMDB0000573	6.44	281.3 / 281.3	281.25	281.25	0.536338	0.567323	0.642722	0.77896	0.763979	0.736783	0.27212	0.373716	0.302916	0.783009	0.868859	1.12736
Hesperetin	Phenylpropanoids and polyketides	Flavonoids	O-methylated flavonoids	Aromatic heteropolycyclic compounds	520-33-2	C01709	HMDB0005782	3.29	301.1 / 164.0	301.0705	164.0106	0.0934882	0.142834	0.0562724	0.0199214	0.0345378	0.0226052	0.104065	0.116548	0.0524614	0.125909	0.0879684	0.106763
Galactitol	Organic oxygen compounds	Organooxygen compounds	Carbohydrates and carbohydrate conjugates	Aliphatic acyclic compounds	608-66-2	C01697	HMDB0000107	6.9	181.0 / 101.0	181	101	3.23718	2.82418	2.27836	3.35495	2.97974	2.95775	2.90276	2.87553	2.81411	3.77816	4.45869	4.5339
Dulcite	Organic oxygen compounds	Organooxygen compounds	Carbohydrates and carbohydrate conjugates	Aliphatic acyclic compounds	608-66-2	C01697	HMDB0000107	7.19	181.1 / 71.0	181.0663	71.0117	2.797	2.43823	2.26188	3.30682	2.78396	2.86667	2.6156	2.7932	2.73294	3.68292	4.2641	4.17283
Ribonic acid	Organic oxygen compounds	Organooxygen compounds	Carbohydrates and carbohydrate conjugates	Aliphatic acyclic compounds	642-98-8	C01685	HMDB0000867	5.66	165.0 / 75.0	165	75	2.75388	1.95082	2.8746	1.29204	1.8893	1.64866	0.597804	0.91562	0.975748	1.82424	1.7589	2.08797
N-Acetyl-L-tyrosine	Organic acids and derivatives	Carboxylic acids and derivatives	Amino acids, peptides, and analogues	Aromatic homomonocyclic compounds	537-55-3	C01657	HMDB0000866	6.63	222.1 / 58.0	222.0731	58.0292	0.0700697	0.091658	0.14464	0.0848891	0.115902	0.116535	0.106686	0.11275	0.0861076	0.130107	0.119963	0.111541
Stachyose	Organic oxygen compounds	Organooxygen compounds	Carbohydrates and carbohydrate conjugates	Aliphatic heteromonocyclic compounds	470-55-3	C01613	HMDB0003553	10.21	665.0 / 383.0	665	383	0.0869623	0.0835583	0.0998452	0.0761161	0.0755796	0.100473	0.118484	0.118058	0.100976	0.0579628	0.041757	0.0467704
Phthalic acid	Benzenoids	Benzene and substituted derivatives	Benzoic acids and derivatives	Aromatic homomonocyclic compounds	88-99-3	C01606	HMDB0002107	10.11	165.0 / 77.0	165.0188	77.0364	0.151669	0.051092	0.0432134	0.030645	0.044591	0.0313672	0.0578758	0.0534746	0.0363931	0.083917	0.0523193	0.0796851
Phlorizin	Phenylpropanoids and polyketides	Flavonoids	Flavonoid glycosides	Aromatic heteromonocyclic compounds	60-81-1	C01604	HMDB0036634	2.3	435.1 / 167.0	435.1311	167.0347	5.17489	4.18268	4.07842	1.88172	1.9703	1.74643	5.20758	5.51056	5.4121	2.2705	1.73433	1.86696
Linoleic acid	Lipids and lipid-like molecules	Fatty Acyls	Lineolic acids and derivatives	Aliphatic acyclic compounds	60-33-3	C01595	HMDB0000673	1.66	279.2 / 279.2	279.23	279.23	0.652761	0.671817	0.599645	0.439014	0.609085	0.579167	0.211988	0.229794	0.479691	0.505931	0.49819	0.668876
2-Furoic acid	Organoheterocyclic compounds	Furans	Furoic acid and derivatives	Aromatic heteromonocyclic compounds	88-14-2	C01546	HMDB0000617	1.74	111.0 / 80.0	111.0126	79.9605	0.200771	0.146118	0.23187	0.20643	0.178279	0.25247	0.190782	0.169544	0.153666	0.18723	0.143076	0.102132
Stearic Acid	Lipids and lipid-like molecules	Fatty Acyls	Fatty acids and conjugates	Aliphatic acyclic compounds	57-11-4	C01530	HMDB0000827	1.61	283.3 / 283.3	283.26	283.26	1.5614	1.53762	1.44738	1.59003	1.31367	1.32842	1.55869	2.07237	1.41095	1.35579	1.61278	1.29064
Luteolin	Phenylpropanoids and polyketides	Flavonoids	Flavones	Aromatic heteropolycyclic compounds	491-70-3	C01514	HMDB0005800	9.46	285.0 / 133.0	285.0425	133.0309	0.162293	0.106752	0.128745	0.0913546	0.109468	0.0817335	0.085107	0.0919266	0.0906096	0.0643317	0.0586183	0.0429759
(E)-Ferulic acid	Phenylpropanoids and polyketides	Cinnamic acids and derivatives	Hydroxycinnamic acids and derivatives	Aromatic homomonocyclic compounds	537-98-4	C01494	HMDB0000954	2.82	195.1 / 89.0	195.0584	89.0395	0.0582696	0.076705	0.0490001	0.440939	0.314012	0.362288	0.715248	0.840015	0.848348	0.458303	0.595232	0.496032
Ferulic acid	Phenylpropanoids and polyketides	Cinnamic acids and derivatives	Hydroxycinnamic acids and derivatives	Aromatic homomonocyclic compounds	537-98-4	C01494	HMDB0000954	3.02	195.1 / 89.0	195.0627	89.0397	0.0934365	0.0662937	0.060234	0.452554	0.327622	0.409859	0.695393	0.847822	0.847115	0.451284	0.591624	0.503046
Caffeic acid	Phenylpropanoids and polyketides	Cinnamic acids and derivatives	Hydroxycinnamic acids and derivatives	Aromatic homomonocyclic compounds	501-16-6	C01481	HMDB0001964	5.35	179.0 / 135.0	179.0345	135.0441	0.939268	1.22354	1.26871	0.817765	1.1466	1.09613	0.91163	1.58246	1.42199	1.24933	1.49786	1.40923
DL-3-Phenyllactic acid	Phenylpropanoids and polyketides	Phenylpropanoic acids	-	Aromatic homomonocyclic compounds	828-01-3	C01479	HMDB0000779	5.61	165.1 / 73.0	165.0524	72.992	0.839245	0.702042	0.759399	0.917653	0.993237	1.03555	0.920524	0.874804	0.847075	0.993691	0.766311	0.731128
Salicin	Organic oxygen compounds	Organooxygen compounds	Carbohydrates and carbohydrate conjugates	Aromatic heteromonocyclic compounds	138-52-3	C01451	HMDB0003546	6.28	285.1 / 121.0	285.0988	121.03	0.0596768	0.0406589	0.0402604	0.04277	0.0399308	0.0382287	0.0391193	0.0339602	0.0400901	0.095092	0.128943	0.0939369
Gallic acid	Benzenoids	Benzene and substituted derivatives	Benzoic acids and derivatives	Aromatic homomonocyclic compounds	149-91-7	C01424	HMDB0005807	8.72	169.0 / 79.0	169.0139	79.0199	0.162834	0.0860332	0.136082	0.135257	0.135859	0.127616	0.117883	0.137984	0.143834	0.12736	0.0761287	0.0888234
Anserine	Organic acids and derivatives	Peptidomimetics	Hybrid peptides	Aromatic heteromonocyclic compounds	584-85-0	C01262	HMDB0000194	6.6	239.1 / 58.0	239.1127	58.0289	0.393547	0.379131	0.332945	0.649312	0.495482	0.505976	0.394192	0.42747	0.405318	0.420536	0.608964	0.605453
1-Aminocyclopropane-1-carboxylic acid	Organic acids and derivatives	Carboxylic acids and derivatives	Amino acids, peptides, and analogues	Aliphatic homomonocyclic compounds	22059-21-8	C01234	HMDB0036458	7.88	102.1 / 56.0	102.0502	56.0487	0.521076	0.421563	0.413025	0.511949	0.435767	0.488738	0.481718	0.512181	0.490713	0.434248	0.485881	0.468295
4-Trimethylammoniobutanoic acid	Lipids and lipid-like molecules	Fatty Acyls	Fatty acids and conjugates	Aliphatic acyclic compounds	407-64-7	C01181	HMDB0001161	7.84	146.0 / 87.0	146	87	0.143671	0.15307	0.227434	0.0850385	0.14914	0.106721	0.177474	0.179237	0.184748	0.108407	0.108557	0.135267
3,4-Dihydroxybenzeneacetic acid	Benzenoids	Phenols	Benzenediols	Aromatic homomonocyclic compounds	102-32-9	C01161	HMDB0001336	1.79	167.0 / 123.0	167.0352	123.0479	0.0857271	0.114951	0.14037	0.0968935	0.104849	0.0847886	0.0506168	0.0543358	0.161161	0.104393	0.102567	0.354801
Hydroxyproline	Organic acids and derivatives	Carboxylic acids and derivatives	Amino acids, peptides, and analogues	Aliphatic heteromonocyclic compounds	51-35-4	C01157	HMDB0000725	1.15	130.1 / 84.2	130.1	84.2	0.0618085	0.102832	0.0812469	0.0883223	0.0830957	0.0978326	0.120905	0.124061	0.116419	0.133939	0.0801453	0.106988
L-Hydroxyproline	Organic acids and derivatives	Carboxylic acids and derivatives	Amino acids, peptides, and analogues	Aliphatic heteromonocyclic compounds	51-35-4	C01157	HMDB0000725	7.79	132.1 / 68.0	132.0613	68.0485	0.21334	0.181948	0.190213	0.16788	0.244804	0.17848	0.202153	0.172286	0.207811	0.15718	0.202828	0.190048
3-Methylhistidine	Organic acids and derivatives	Carboxylic acids and derivatives	Amino acids, peptides, and analogues	Aromatic heteromonocyclic compounds	368-16-1	C01152	HMDB0000479	8.57	170.0 / 96.0	170	96	0.081924	0.101412	0.100036	0.161517	0.222156	0.202419	0.127267	0.120063	0.123699	0.143787	0.174269	0.17826
Trimethylamine-N-oxide	Organic nitrogen compounds	Organonitrogen compounds	Aminoxides	Aliphatic acyclic compounds	1184-78-7	C01104	HMDB0000925	7.69	76.1 / 58.0	76.1	58	0.0628604	0.0909308	0.0979693	0.132464	0.0981559	0.132455	0.126191	0.114947	0.147335	0.10834	0.127817	0.162613
D-2-Hydroxyglutaric acid	Organic acids and derivatives	Hydroxy acids and derivatives	Short-chain hydroxy acids and derivatives	Aliphatic acyclic compounds	13095-47-1	C01087	HMDB0000606	2.12	147.0 / 129.0	147	129	1.54494	2.42192	2.64224	1.87241	1.89433	2.06537	2.27689	2.38714	1.46897	2.31286	2.21239	2.3645
Trehalose	Organic oxygen compounds	Organooxygen compounds	Carbohydrates and carbohydrate conjugates	Aliphatic heteromonocyclic compounds	99-20-7	C01083	HMDB0000975	7.77	341.0 / 89.0	341	89	6.72156	5.32163	5.14705	6.14399	5.9096	6.23703	6.75973	5.79036	5.84605	7.35993	7.34808	7.26748
D-(+)-Trehalose	Organic oxygen compounds	Organooxygen compounds	Carbohydrates and carbohydrate conjugates	Aliphatic heteromonocyclic compounds	99-20-7	C01083	HMDB0000975	8	341.1 / 179.1	341.1112	179.0604	3.54486	2.93747	2.72366	2.46588	2.42366	2.69215	2.73475	2.79498	2.84049	3.06629	3.17369	3.0631
L-Theanine	Organic acids and derivatives	Carboxylic acids and derivatives	Amino acids, peptides, and analogues	Aliphatic acyclic compounds	3081-61-6	C01047	HMDB0034365	7.79	175.1 / 84.1	175.0991	84.0513	0.0484296	0.082822	0.135124	0.140427	0.141144	0.134687	0.127447	0.116712	0.126405	0.074662	0.0866987	0.0883552
N-Acetylaspartic acid	Organic acids and derivatives	Carboxylic acids and derivatives	Amino acids, peptides, and analogues	Aliphatic acyclic compounds	997-55-7	C01042	HMDB0000812	4.55	174.0 / 88.0	174	88	0.122507	0.114601	0.11434	0.153118	0.125145	0.147032	0.0888076	0.070497	0.0621448	0.122361	0.171211	0.158192
4-Guanidinobutanoic acid	Organic acids and derivatives	Carboxylic acids and derivatives	Amino acids, peptides, and analogues	Aliphatic acyclic compounds	463-00-3	C01035	HMDB0003464	7.84	146.0 / 87.0	146.01	87.01	0.114403	0.136991	0.223815	0.110041	0.126754	0.10477	0.171422	0.181226	0.191815	0.102748	0.11507	0.110201
Dimethylglycine	Organic acids and derivatives	Carboxylic acids and derivatives	Amino acids, peptides, and analogues	Aliphatic acyclic compounds	1118-68-9	C01026	HMDB0000092	7.01	104.1 / 58.1	104.1	58.1	0.617338	0.97277	0.965388	0.941622	1.20583	1.11939	0.611845	0.552493	0.439995	0.286117	0.605133	0.419579
N-Methylsarcosine	Organic acids and derivatives	Carboxylic acids and derivatives	Amino acids, peptides, and analogues	Aliphatic acyclic compounds	1118-68-9	C01026	HMDB0000092	7.01	104.1 / 58.1	104.0665	58.0652	1.16767	1.8104	1.73689	1.89557	2.40679	2.24455	1.19753	1.10365	0.998449	0.626281	1.57423	1.15664
Fucose	Organic oxygen compounds	Organooxygen compounds	Carbohydrates and carbohydrate conjugates	Aliphatic heteromonocyclic compounds	6696-41-9	C01019	HMDB0000174	5.2	163.0 / 89.0	163	89	0.74321	0.838778	0.809749	0.436888	0.604192	0.632431	0.663074	0.68589	0.673453	0.85971	0.629006	0.630367
Hydroxypropionic acid	Organic acids and derivatives	Hydroxy acids and derivatives	Beta hydroxy acids and derivatives	Aliphatic acyclic compounds	503-66-2	C01013	HMDB0000700	6.72	89.0 / 59.0	89	59	4.29406	3.849	3.59858	4.14074	4.12241	4.21359	4.50949	4.46931	4.36419	4.45296	4.16332	4.10178
Trigonelline	Alkaloids and derivatives	-	-	Aromatic heteromonocyclic compounds	535-83-1	C01004	HMDB0000875	6.91	138.0 / 92.0	138	92	0.0802	0.0547261	0.117484	0.159956	0.373983	0.176209	0.122385	0.125574	0.172255	0.173775	0.186886	0.183168
Galactose	Organic oxygen compounds	Organooxygen compounds	Carbohydrates and carbohydrate conjugates	Aliphatic heteromonocyclic compounds	3646-73-9	C00984	HMDB0000143	7.18	179.0 / 89.0	179	89	7.06921	6.32218	5.42989	6.22031	6.07606	6.29776	6.41917	6.1585	6.00802	6.42521	6.37954	6.3101
D-Galactose	Organic oxygen compounds	Organooxygen compounds	Carbohydrates and carbohydrate conjugates	Aliphatic heteromonocyclic compounds	3646-73-9	C00984	HMDB0000143	6.6	179.1 / 71.0	179.054	71.0129	3.82854	3.49942	3.27344	3.69655	3.65416	3.66833	3.6669	3.66113	3.55908	3.64409	3.5952	3.51336
O-Acetylserine	Organic acids and derivatives	Carboxylic acids and derivatives	Amino acids, peptides, and analogues	Aliphatic acyclic compounds	5147-00-2	C00979	HMDB0003011	6.91	148.1 / 60.0	148.0567	60.0441	0.0857372	0.111126	0.11354	0.18208	0.178241	0.19295	0.0862196	0.123572	0.112592	0.0915197	0.144762	0.138679
Tryptophanamide	Organoheterocyclic compounds	Indoles and derivatives	Tryptamines and derivatives	Aromatic heteropolycyclic compounds	20696-57-5	C00977	HMDB0013318	8.88	202.0 / 130.0	202	130	0.167351	0.160121	0.141238	0.109722	0.114638	0.122204	0.14475	0.143232	0.135912	0.13838	0.14702	0.123843
Aminoadipic acid	Organic acids and derivatives	Carboxylic acids and derivatives	Amino acids, peptides, and analogues	Aliphatic acyclic compounds	1118-90-7	C00956	HMDB0000510	6.86	162.0 / 98.0	162	98	0.176832	0.208971	0.202314	0.200651	0.196641	0.212791	0.159535	0.182539	0.2015	0.134417	0.161933	0.234568
DL-2-Aminoadipic acid	Organic acids and derivatives	Carboxylic acids and derivatives	Amino acids, peptides, and analogues	Aliphatic acyclic compounds	-	C00956	HMDB0302754	7.25	162.1 / 98.0	162.08	98	0.370172	0.393653	0.290113	0.270539	0.292231	0.337138	0.309551	0.301633	0.253084	0.271917	0.301686	0.303219
Mannose	Organic oxygen compounds	Organooxygen compounds	Carbohydrates and carbohydrate conjugates	Aliphatic heteromonocyclic compounds	3458-28-4	C00936	HMDB0000169	7.18	179.0 / 89.0	179	89	7.28453	6.45068	5.49187	6.13261	6.1061	6.16114	6.37116	6.17083	6.05183	6.47591	6.43582	6.27952
D-Mannose	Organic oxygen compounds	Organooxygen compounds	Carbohydrates and carbohydrate conjugates	Aliphatic heteromonocyclic compounds	3458-28-4	C00936	HMDB0000169	6.62	179.1 / 59.0	179.0557	59.0136	4.65601	4.7655	4.02583	4.8074	4.60118	4.73372	4.79906	4.55052	4.40728	4.55844	4.67865	4.6581
Galactaric acid	Organic oxygen compounds	Organooxygen compounds	Carbohydrates and carbohydrate conjugates	Aliphatic acyclic compounds	526-99-8	C00879	HMDB0000639	5.61	209.0 / 85.0	209	85	0.941332	0.646607	0.825651	0.730072	0.870135	0.910683	0.390806	0.529435	0.613612	0.741361	0.603274	0.728633
Chlorogenic acid	Organic oxygen compounds	Organooxygen compounds	Alcohols and polyols	Aromatic homomonocyclic compounds	202650-88-2	C00852	HMDB0003164	1.17	355.1 / 163.0	355.0929	163.0377	0.0460051	0.05781	0.261064	0.387518	0.435802	0.484023	0.39232	0.50842	0.487663	0.337843	0.376182	0.315359
Citramalic acid	Lipids and lipid-like molecules	Fatty Acyls	Fatty acids and conjugates	Aliphatic acyclic compounds	597-44-4	C00815	HMDB0000426	2.3	147.0 / 85.0	147	85.03	0.558314	0.500233	0.50582	0.441024	0.477507	0.567984	0.519982	0.638899	0.793137	1.28392	0.699708	0.586925
p-Coumaric acid	Phenylpropanoids and polyketides	Cinnamic acids and derivatives	Hydroxycinnamic acids and derivatives	Aromatic homomonocyclic compounds	501-98-4	C00811	HMDB0002035	1.52	163.0 / 119.1	163.0412	119.0727	0.233459	0.168722	0.160396	0.0744333	0.101065	0.0960541	0.122722	0.164032	0.193461	0.166547	0.0956117	0.133978
p-Hydroxycinnamic acid	Phenylpropanoids and polyketides	Cinnamic acids and derivatives	Hydroxycinnamic acids and derivatives	Aromatic homomonocyclic compounds	501-98-4	C00811	HMDB0002035	6.28	163.0 / 119.0	163.0362	119.0491	0.252408	0.1902	0.166976	0.112907	0.1047	0.127089	0.16231	0.287823	0.301726	0.187402	0.112399	0.134488
Sorbitol	Organic oxygen compounds	Organooxygen compounds	Carbohydrates and carbohydrate conjugates	Aliphatic acyclic compounds	50-70-4	C00794	HMDB0000247	6.9	181.0 / 59.0	181	59	2.19214	1.95861	1.73531	2.19426	1.97485	1.98053	1.78988	1.88679	1.82321	2.56474	3.05775	3.07633
D-Sorbitol	Organic oxygen compounds	Organooxygen compounds	Carbohydrates and carbohydrate conjugates	Aliphatic acyclic compounds	50-70-4	C00794	HMDB0000247	7.19	181.1 / 59.0	181.0676	59.013	3.04229	2.6338	2.48541	3.53216	3.01609	3.07913	2.81536	2.97338	2.93426	3.9211	4.53313	4.42859
Creatinine	Organic acids and derivatives	Carboxylic acids and derivatives	Amino acids, peptides, and analogues	Aliphatic heteromonocyclic compounds	60-27-5	C00791	HMDB0000562	5.06	114.1 / 44.0	114.1	44	0.182814	0.204849	0.263435	0.23877	0.19423	0.211599	0.237936	0.237703	0.201851	0.167059	0.276025	0.210839
Urocanic acid	Organoheterocyclic compounds	Azoles	Imidazoles	Aromatic heteromonocyclic compounds	3465-72-3	C00785	HMDB0000301	5.99	139.0 / 93.0	139.0495	93.0453	0.157742	0.111827	0.144132	0.137721	0.12721	0.11641	0.35299	0.331449	0.331859	0.135008	0.245915	0.1701
Phloretin	Phenylpropanoids and polyketides	Linear 1,3-diarylpropanoids	Chalcones and dihydrochalcones	Aromatic homomonocyclic compounds	60-82-2	C00774	HMDB0003306	2.27	273.1 / 81.0	273.0769	81.0354	0.336765	0.293363	0.301345	0.109013	0.121588	0.104056	0.447853	0.524702	0.489515	0.1394	0.128875	0.110418
Cortisone	Lipids and lipid-like molecules	Steroids and steroid derivatives	Hydroxysteroids	Aliphatic homopolycyclic compounds	53-06-5	C00762	HMDB0002802	3.55	361.2 / 163.1	361.2004	163.1135	0.063329	0.0447923	0.0459645	0.0483193	0.0399721	0.0472976	0.0812049	0.0840882	0.0942434	0.0548007	0.0677319	0.0700511
Vanillin	Benzenoids	Phenols	Methoxyphenols	Aromatic homomonocyclic compounds	121-33-5	C00755	HMDB0012308	2.53	153.1 / 79.0	153.1257	79.0211	0.0702109	0.0546113	0.0671034	0.0702326	0.0624567	0.0655626	0.0555672	0.0843748	0.0802512	0.1139	0.130476	0.13607
Spermine	Organic nitrogen compounds	Organonitrogen compounds	Amines	Aliphatic acyclic compounds	71-44-3	C00750	HMDB0001256	12.56	203.1 / 84.0	203.1	84	0.0301635	0.0322713	0.0491256	0.0409327	0.0790937	0.0642284	0.0715093	0.0498092	0.0613666	0.0301	0.0436879	0.0430837
sn-Glycero-3-phosphocholine	Lipids and lipid-like molecules	Glycerophospholipids	Glycerophosphocholines	Aliphatic acyclic compounds	28319-77-9	C00670	HMDB0000086	8.34	258.1 / 104.1	258.103	104.1059	0.257584	0.294344	0.31447	0.273897	0.280681	0.301021	0.300858	0.319141	0.30952	0.464816	0.375462	0.352396
2,6-Diaminopimelic acid	Organic acids and derivatives	Carboxylic acids and derivatives	Amino acids, peptides, and analogues	Aliphatic acyclic compounds	583-93-7	C00666	HMDB0001370	7.4	191.0 / 128.0	191	128	0.163804	0.229644	0.203778	0.133941	0.0916214	0.11103	0.191516	0.187751	0.207577	0.110603	0.138755	0.167195
5-Hydroxytryptophan	Organoheterocyclic compounds	Indoles and derivatives	Tryptamines and derivatives	Aromatic heteropolycyclic compounds	4350-09-8	C00643	HMDB0000472	2.29	221.1 / 134.1	221.0916	134.06	0.0575818	0.0453607	0.0431448	0.0403529	0.0390856	0.0668718	0.069372	0.0401167	0.0881003	0.0583564	0.0746555	0.0610568
4-Hydroxyphenylacetic acid	Benzenoids	Phenols	1-hydroxy-2-unsubstituted benzenoids	Aromatic homomonocyclic compounds	156-38-7	C00642	HMDB0000020	4.19	153.1 / 81.0	153.1199	81.0247	0.0745619	0.0450718	0.124315	0.0694866	0.0657888	0.0703939	0.0725825	0.0869218	0.0944638	0.0659786	0.0991084	0.0994597
p-Hydroxybenzaldehyde	Organic oxygen compounds	Organooxygen compounds	Carbonyl compounds	Aromatic homomonocyclic compounds	123-08-0	C00633	HMDB0011718	1.87	121.0 / 92.0	121.0259	92.0249	0.161962	0.200838	0.209639	0.367391	0.408308	0.506297	0.308492	0.282167	0.486764	1.38916	1.21372	1.94779
3-Hydroxyanthranilic acid	Benzenoids	Benzene and substituted derivatives	Benzoic acids and derivatives	Aromatic homomonocyclic compounds	548-93-6	C00632	HMDB0001476	4.19	154.0 / 80.0	154.043	80.0493	0.0611424	0.078224	0.0749362	0.0722728	0.0810088	0.0761561	0.0546183	0.0578093	0.0624648	0.0583559	0.083738	0.0816081
2,5-Dihydroxybenzoic acid	Benzenoids	Benzene and substituted derivatives	Benzoic acids and derivatives	Aromatic homomonocyclic compounds	490-79-9	C00628	HMDB0000152	6.68	153.0 / 108.0	153.0166	108.0305	0.171285	0.20707	0.154216	0.109963	0.109171	0.113958	0.185884	0.174983	0.139214	0.134177	0.101946	0.134133
N-Acetylglutamic acid	Organic acids and derivatives	Carboxylic acids and derivatives	Amino acids, peptides, and analogues	Aliphatic acyclic compounds	1188-37-0	C00624	HMDB0001138	1.85	190.0 / 130.0	190	130	0.112751	0.0764037	0.0774895	0.113032	0.137268	0.133659	0.118699	0.128564	0.125024	0.101099	0.0917328	0.114077
3-Phospho-D-glycerate	Organic oxygen compounds	Organooxygen compounds	Carbohydrates and carbohydrate conjugates	Aliphatic acyclic compounds	820-11-1	C00597	HMDB0000807	1.43	185.0 / 97.0	185	97	0.447865	0.795382	0.718675	0.53716	0.865203	0.630123	0.587603	0.418303	0.378667	0.325008	0.593019	0.469842
Phosphorylcholine	Organic nitrogen compounds	Organonitrogen compounds	Quaternary ammonium salts	Aliphatic acyclic compounds	3616-04-4	C00588	HMDB0001565	9.1	184.0 / 86.0	184	86	0.73399	0.596913	0.563346	0.38764	0.703866	0.652403	0.845855	0.794564	0.688058	0.612786	1.10848	1.01411
Cyclic AMP	Nucleosides, nucleotides, and analogues	Purine nucleotides	Cyclic purine nucleotides	Aromatic heteropolycyclic compounds	60-92-4	C00575	HMDB0000058	7.49	330.0 / 136.1	330.0487	136.0607	0.08303	0.0944205	0.0820384	0.0817608	0.0988947	0.0683528	0.0480287	0.0358778	0.0357143	0.0570028	0.0819201	0.0829379
p-Aminobenzoic acid	Benzenoids	Benzene and substituted derivatives	Benzoic acids and derivatives	Aromatic homomonocyclic compounds	150-13-0	C00568	HMDB0001392	2.02	136.0 / 92.0	136	92	0.126289	0.185856	0.225594	0.15528	0.202391	0.180515	0.0724617	0.137899	0.257082	0.254959	0.208704	0.283912
4-Aminobenzoic acid	Benzenoids	Benzene and substituted derivatives	Benzoic acids and derivatives	Aromatic homomonocyclic compounds	150-13-0	C00568	HMDB0001392	6.91	138.0 / 65.0	138.0484	65.0393	0.120176	0.0987365	0.205191	0.28616	0.629967	0.324884	0.202888	0.203927	0.268281	0.262783	0.278751	0.271851
Homogentisic acid	Benzenoids	Benzene and substituted derivatives	Phenylacetic acids	Aromatic homomonocyclic compounds	451-13-8	C00544	HMDB0000130	1.75	167.0 / 123.0	167	123	0.233855	0.413793	0.432492	0.251618	0.351994	0.230611	0.316512	0.280092	0.274374	0.361209	0.219534	0.212126
Arabinitol	Organic oxygen compounds	Organooxygen compounds	Carbohydrates and carbohydrate conjugates	Aliphatic acyclic compounds	7643-75-6	C00532	HMDB0001851	13.34	151.0 / 59.0	151	59	1.08141	0.976836	0.921371	0.63121	0.740614	0.726984	0.772912	0.800137	0.782876	1.16984	0.975418	1.0629
L-Arabinitol	Organic oxygen compounds	Organooxygen compounds	Carbohydrates and carbohydrate conjugates	Aliphatic acyclic compounds	7643-75-6	C00532	HMDB0001851	6.23	151.1 / 59.0	151.0598	59.0139	0.704411	0.697766	0.691409	0.577152	0.546784	0.595782	0.596777	0.616676	0.595768	0.864439	0.804861	0.829063
2'-Deoxyuridine	Nucleosides, nucleotides, and analogues	Pyrimidine nucleosides	Pyrimidine 2'-deoxyribonucleosides	Aromatic heteromonocyclic compounds	951-78-0	C00526	HMDB0000012	1.31	227.1 / 111.0	227.0636	111.0179	0.203955	0.0994399	0.113509	0.0543017	0.0490468	0.045947	0.095178	0.115829	0.0895155	0.142816	0.0760001	0.104966
Androsterone	Lipids and lipid-like molecules	Steroids and steroid derivatives	Androstane steroids	Aliphatic homopolycyclic compounds	53-41-8	C00523	HMDB0000031	1.61	291.0 / 57.0	290.9979	56.964	0.134441	0.082088	0.105856	0.112212	0.153875	0.161208	0.130502	0.157131	0.139278	0.0708606	0.115524	0.115068
Epiandrosterone	Lipids and lipid-like molecules	Steroids and steroid derivatives	Androstane steroids	Aliphatic homopolycyclic compounds	53-41-8	C00523	HMDB0000031	8.82	291.2 / 117.0	291.2289	116.9698	0.0753718	0.133959	0.124902	0.0854123	0.0818785	0.109172	0.0421748	0.0494035	0.0438566	0.0774306	0.117913	0.123197
Naringenin	Phenylpropanoids and polyketides	Flavonoids	Flavans	Aromatic heteropolycyclic compounds	480-41-1	C00509	HMDB0002670	2.25	271.1 / 119.1	271.0596	119.0501	0.126738	0.14882	0.13532	0.0353869	0.050493	0.0354462	0.073709	0.0913728	0.0648896	0.0845537	0.0825691	0.0905944
Rhamnose	Organic oxygen compounds	Organooxygen compounds	Carbohydrates and carbohydrate conjugates	Aliphatic heteromonocyclic compounds	3615-41-6	C00507	HMDB0000849	5.24	163.0 / 89.0	163	89	0.746089	0.837014	0.818774	0.447686	0.610901	0.60812	0.665975	0.680792	0.629365	0.857594	0.616392	0.632585
Vitamin B9	Benzenoids	Phenols	Methoxyphenols	Aromatic homomonocyclic compounds	59-30-3	C00504	HMDB0000121	2.24	442.2 / 295.1	442.2	295.1	0.0522855	0.0388314	0.0168809	0.0795152	0.0428166	0.0503926	0.0702228	0.0755808	0.0775789	0.0482017	0.0651665	0.0560545
Shikimic acid	Organic oxygen compounds	Organooxygen compounds	Alcohols and polyols	Aliphatic homomonocyclic compounds	138-59-0	C00493	HMDB0003070	1.36	173.0 / 93.0	173.0431	93.0352	0.525486	0.463492	0.445508	0.303664	0.417193	0.416831	0.849068	1.02112	0.986973	0.47962	0.416838	0.410826
Raffinose	Organic oxygen compounds	Organooxygen compounds	Carbohydrates and carbohydrate conjugates	Aliphatic heteromonocyclic compounds	512-69-6	C00492	HMDB0003213	9.06	503.0 / 179.0	503	179	0.779725	0.63386	0.640095	0.588712	0.672482	0.72057	0.836548	0.807749	0.85543	1.14044	0.903173	0.898002
Cystine	Organic acids and derivatives	Carboxylic acids and derivatives	Amino acids, peptides, and analogues	Aliphatic acyclic compounds	56-89-3	C00491	HMDB0000192	9	241.1 / 151.9	241.1	151.9	0.0960028	0.0875319	0.100019	0.0597766	0.074753	0.0683392	0.076031	0.0809616	0.0828432	0.0451336	0.0635953	0.057699
Glutaric acid	Organic acids and derivatives	Carboxylic acids and derivatives	Dicarboxylic acids and derivatives	Aliphatic acyclic compounds	110-94-1	C00489	HMDB0000661	6.68	131.0 / 59.0	131.0356	59.0149	0.0840405	0.128287	0.138425	0.0905563	0.11587	0.123206	0.104672	0.13099	0.117087	0.140024	0.104769	0.102378
Tyramine	Benzenoids	Benzene and substituted derivatives	Phenethylamines	Aromatic homomonocyclic compounds	51-67-2	C00483	HMDB0000306	6.86	138.1 / 77.0	138.0855	77.0381	0.132148	0.0605135	0.0828983	0.127387	0.187136	0.114504	0.156369	0.172956	0.140651	0.0963769	0.138998	0.184718
Sinapinic acid	Phenylpropanoids and polyketides	Cinnamic acids and derivatives	Hydroxycinnamic acids and derivatives	Aromatic homomonocyclic compounds	7362-37-0	C00482	HMDB0032616	5.5	225.1 / 91.1	225.0662	91.055	0.0824772	0.0929681	0.0784074	0.0944937	0.0698761	0.0783486	0.198649	0.218651	0.215239	0.0760426	0.13434	0.100002
Ribitol	Organic oxygen compounds	Organooxygen compounds	Carbohydrates and carbohydrate conjugates	Aliphatic acyclic compounds	488-81-3	C00474	HMDB0000508	6.28	151.1 / 59.0	151.0619	59.0138	0.618235	0.616934	0.625965	0.533691	0.493343	0.516979	0.54154	0.534832	0.519673	0.787257	0.705053	0.721374
Galactose 1-phosphate	Organic oxygen compounds	Organooxygen compounds	Carbohydrates and carbohydrate conjugates	Aliphatic heteromonocyclic compounds	2255-14-3	C00446	HMDB0000645	6.62	259.0 / 97.0	259	97	1.52034	1.48659	1.75225	2.01115	1.81896	1.6281	1.6907	1.7087	1.5282	0.914444	0.881102	0.950306
5-Aminovaleric acid	Organic acids and derivatives	Carboxylic acids and derivatives	Amino acids, peptides, and analogues	Aliphatic acyclic compounds	660-88-8	C00431	HMDB0003355	6.96	118.1 / 55.1	118.0803	55.054	0.134913	0.186531	0.233154	0.389354	0.412167	0.334223	0.190792	0.187904	0.183292	0.315074	0.431243	0.414804
Aconitate	Organic acids and derivatives	Carboxylic acids and derivatives	Tricarboxylic acids and derivatives	Aliphatic acyclic compounds	585-84-2	C00417	HMDB0000072	4.51	173.1 / 111.2	173.1	111.2	1.56871	1.16625	1.25564	1.43749	1.77125	1.55189	1.31996	1.32392	1.33264	0.995783	0.867351	1.21724
(Z)-Aconitic acid	Organic acids and derivatives	Carboxylic acids and derivatives	Tricarboxylic acids and derivatives	Aliphatic acyclic compounds	585-84-2	C00417	HMDB0000072	7.35	173.0 / 111.0	173.0083	111.0104	0.176665	0.228971	0.2686	0.299959	0.227773	0.26537	0.262571	0.202681	0.212126	0.189193	0.166106	0.172328
Progesterone	Lipids and lipid-like molecules	Steroids and steroid derivatives	Pregnane steroids	Aliphatic homopolycyclic compounds	57-83-0	C00410	HMDB0001830	7.45	315.2 / 97.1	315.2288	97.0654	0.129911	0.126242	0.108713	0.145231	0.128346	0.154613	0.149497	0.169341	0.152937	0.0997973	0.157589	0.143349
Pipecolic acid	Organic acids and derivatives	Carboxylic acids and derivatives	Amino acids, peptides, and analogues	Aliphatic heteromonocyclic compounds	535-75-1	C00408	HMDB0000070	7.88	130.1 / 84.1	130.1	84.1	1.96006	1.76909	1.8239	2.14157	1.90582	1.98653	1.85256	1.93494	1.93931	1.66671	1.96582	1.83831
Isoleucine	Organic acids and derivatives	Carboxylic acids and derivatives	Amino acids, peptides, and analogues	Aliphatic acyclic compounds	73-32-5	C00407	HMDB0000172	6.33	132.1 / 85.9	132.1	85.9	0.161997	0.23459	0.225293	0.273208	0.323909	0.268609	0.2128	0.207836	0.220063	0.2265	0.352133	0.382567
Alloisoleucine	Organic acids and derivatives	Carboxylic acids and derivatives	Amino acids, peptides, and analogues	Aliphatic acyclic compounds	73-32-5	C00407	HMDB0000172	6.33	132.1 / 86.1	132.1	86.1	0.336196	0.324647	0.384137	0.560715	0.68832	0.569233	0.356994	0.34484	0.360557	0.394988	0.637628	0.697379
L-Isoleucine	Organic acids and derivatives	Carboxylic acids and derivatives	Amino acids, peptides, and analogues	Aliphatic acyclic compounds	73-32-5	C00407	HMDB0000172	6.28	132.1 / 57.1	132.0961	57.0567	0.0339343	0.0485815	0.0349101	0.110423	0.109824	0.0927918	0.0566879	0.057275	0.0622413	0.0690678	0.11791	0.142112
D-Mannitol	Organic oxygen compounds	Organooxygen compounds	Carbohydrates and carbohydrate conjugates	Aliphatic acyclic compounds	69-65-8	C00392	HMDB0000765	7.19	181.1 / 59.0	181.069	59.0142	2.99708	2.62108	2.4781	3.53654	3.00389	3.05484	2.80836	2.98	2.91874	3.91322	4.48672	4.39317
Quercetin	Phenylpropanoids and polyketides	Flavonoids	Flavones	Aromatic heteropolycyclic compounds	117-39-5	C00389	HMDB0005794	2.02	301.0 / 151.0	301.0334	151.0039	0.0727519	0.132787	0.0801036	0.0462847	0.0628648	0.0536819	0.0992194	0.0792349	0.0879053	0.130257	0.15944	0.131991
Histamine	Organic nitrogen compounds	Organonitrogen compounds	Amines	Aromatic heteromonocyclic compounds	51-45-6	C00388	HMDB0000870	5.4	112.0 / 68.0	112	68	0.076811	0.0615255	0.0783514	0.110781	0.11188	0.0982426	0.0616429	0.068765	0.0582349	0.0605764	0.0745128	0.0848581
Guanosine	Nucleosides, nucleotides, and analogues	Purine nucleosides	-	Aromatic heteropolycyclic compounds	118-00-3	C00387	HMDB0000133	6.3	282.0 / 150.0	282	150	0.200184	0.163588	0.248004	0.151122	0.251206	0.300791	0.154532	0.142858	0.186561	0.113754	0.102358	0.107119
L-Carnosine	Organic acids and derivatives	Peptidomimetics	Hybrid peptides	Aromatic heteromonocyclic compounds	305-84-0	C00386	HMDB0000033	1.7	227.1 / 110.1	227.1053	110.0795	0.0829016	0.0627473	0.10423	0.0808403	0.0886836	0.0653258	0.103391	0.0901476	0.0950906	0.0627714	0.0662504	0.0714943
Xanthine	Organoheterocyclic compounds	Imidazopyrimidines	Purines and purine derivatives	Aromatic heteropolycyclic compounds	69-89-6	C00385	HMDB0000292	1.9	151.0 / 108.0	151.0283	108.0239	0.130082	0.133886	0.161761	0.171618	0.174558	0.157756	0.121613	0.101305	0.226729	0.236377	0.174196	0.420721
Xylitol	Organic oxygen compounds	Organooxygen compounds	Carbohydrates and carbohydrate conjugates	Aliphatic acyclic compounds	87-99-0	C00379	HMDB0002917	13.11	151.0 / 59.0	151	59	1.01363	0.967599	0.905598	0.694988	0.738858	0.726622	0.755974	0.799473	0.770892	1.17276	0.973082	1.06595
Vitamin B1	Organoheterocyclic compounds	Diazines	Pyrimidines and pyrimidine derivatives	Aromatic heteromonocyclic compounds	70-16-6	C00378	HMDB0000235	2.19	265.1 / 122.1	265.1	122.1	0.103871	0.103849	0.0777038	0.0889418	0.0398633	0.0519768	0.0898571	0.0942899	0.078821	0.0975293	0.102655	0.1374
Glucosamine 6-phosphate	Organic oxygen compounds	Organooxygen compounds	Carbohydrates and carbohydrate conjugates	Aliphatic heteromonocyclic compounds	55722-81-1	C00352	HMDB0001254	6.72	258.0 / 79.0	258	79	0.296704	0.174116	0.207167	0.143126	0.117863	0.134552	0.213198	0.230312	0.205243	0.178885	0.209911	0.18334
O-Phosphoethanolamine	Organic acids and derivatives	Organic phosphoric acids and derivatives	Phosphate esters	Aliphatic acyclic compounds	1071-23-4	C00346	HMDB0000224	8.71	142.0 / 44.0	142	44	0.108003	0.168753	0.161054	0.0605569	0.0836815	0.102999	0.111443	0.115307	0.114525	0.172991	0.196204	0.192973
6-Phosphogluconic acid	Organic oxygen compounds	Organooxygen compounds	Carbohydrates and carbohydrate conjugates	Aliphatic acyclic compounds	921-62-0	C00345	HMDB0001316	9.84	275.0 / 79.0	275	79	0.199571	0.149129	0.180516	0.191641	0.304264	0.330982	0.250274	0.182112	0.178891	0.183647	0.200312	0.170096
4,5-Dihydroorotic acid	Organic acids and derivatives	Carboxylic acids and derivatives	Amino acids, peptides, and analogues	Aliphatic heteromonocyclic compounds	155-54-4	C00337	HMDB0000528	5.2	157.0 / 113.0	157	113	0.270723	0.309987	0.3817	0.224655	0.270958	0.279239	0.31771	0.292212	0.234437	0.248822	0.195342	0.304296
Gamma-Aminobutyric acid	Organic acids and derivatives	Carboxylic acids and derivatives	Amino acids, peptides, and analogues	Aliphatic acyclic compounds	56-12-2	C00334	HMDB0000112	8.22	104.0 / 87.1	104	87.1	2.64006	2.29528	2.39821	3.28163	2.92547	2.94007	2.92486	3.19594	3.05623	2.51373	2.67098	2.91291
Glucosamine	Organic oxygen compounds	Organooxygen compounds	Carbohydrates and carbohydrate conjugates	Aliphatic heteromonocyclic compounds	3416-24-8	C00329	HMDB0001514	6.86	180.1 / 72.0	180.0798	72.0435	0.20868	0.256557	0.213407	0.203041	0.223597	0.23561	0.167036	0.206014	0.187546	0.280517	0.200594	0.212983
L-Kynurenine	Organic oxygen compounds	Organooxygen compounds	Carbonyl compounds	Aromatic homomonocyclic compounds	2922-83-0	C00328	HMDB0000684	5.01	209.1 / 118.1	209.089	118.066	0.0929858	0.0983952	0.0767016	0.0730473	0.065036	0.096218	0.0541194	0.0610587	0.0565234	0.0891723	0.13142	0.124955
L-Citrulline	Organic acids and derivatives	Carboxylic acids and derivatives	Amino acids, peptides, and analogues	Aliphatic acyclic compounds	372-75-8	C00327	HMDB0000904	8.57	176.1 / 70.1	176.0962	70.0719	0.46426	0.343205	0.568198	0.337791	0.398336	0.354913	0.307045	0.571838	0.436779	0.165096	0.149327	0.122472
Carnitine	Organic nitrogen compounds	Organonitrogen compounds	Quaternary ammonium salts	Aliphatic acyclic compounds	541-15-1	C00318	HMDB0000062	7.88	162.1 / 103.1	162.1	103.1	0.112539	0.101734	0.103859	0.134223	0.167959	0.140512	0.159091	0.149278	0.169949	0.106102	0.138139	0.133565
Spermidine	Organic nitrogen compounds	Organonitrogen compounds	Amines	Aliphatic acyclic compounds	124-20-9	C00315	HMDB0001257	1.9	146.2 / 72.2	146.2	72.2	0.237282	0.267647	0.352481	0.222452	0.159985	0.155311	0.184281	0.177517	0.193367	0.195081	0.21259	0.170712
Isocitrate	Organic acids and derivatives	Carboxylic acids and derivatives	Tricarboxylic acids and derivatives	Aliphatic acyclic compounds	320-77-4	C00311	HMDB0000193	4.55	191.0 / 73.0	191	73	1.21066	1.41464	1.71509	1.93712	1.57846	1.33506	1.72705	1.49936	1.26447	1.42416	1.27665	1.169
Uridine	Nucleosides, nucleotides, and analogues	Pyrimidine nucleosides	-	Aromatic heteromonocyclic compounds	58-96-8	C00299	HMDB0000296	4.55	243.0 / 200.1	243	200.1	0.377871	0.458625	0.552224	0.383948	0.572916	0.703066	0.451479	0.463548	0.590301	0.33922	0.274255	0.259174
Uridin	Nucleosides, nucleotides, and analogues	Pyrimidine nucleosides	-	Aromatic heteromonocyclic compounds	58-96-8	C00299	HMDB0000296	4.76	243.1 / 82.0	243.0617	82.031	0.187068	0.165838	0.219469	0.177038	0.223512	0.309729	0.188371	0.195217	0.233696	0.137211	0.108635	0.10348
Quinic Acid	Organic oxygen compounds	Organooxygen compounds	Alcohols and polyols	Aliphatic homomonocyclic compounds	77-95-2	C00296	HMDB0003072	5.7	191.1 / 85.0	191.06	85	3.10215	4.88948	4.54309	4.87917	4.61224	4.85174	4.29121	4.53436	4.66203	3.55489	3.02068	3.5526
D-(-)-Quinic acid	Organic oxygen compounds	Organooxygen compounds	Alcohols and polyols	Aliphatic homomonocyclic compounds	77-95-2	C00296	HMDB0003072	5.66	191.1 / 85.0	191.0596	85.0312	2.27177	1.57442	1.49583	1.70935	1.83503	1.90893	3.14996	3.73393	3.85973	2.22762	1.33032	1.50092
Inosine	Nucleosides, nucleotides, and analogues	Purine nucleosides	-	Aromatic heteropolycyclic compounds	58-63-9	C00294	HMDB0000195	5.2	267.0 / 135.1	267	135.1	0.167555	0.231967	0.292786	0.208443	0.254157	0.336373	0.20303	0.201082	0.248166	0.165053	0.129885	0.140115
Mannose 6-phosphate	Organic oxygen compounds	Organooxygen compounds	Carbohydrates and carbohydrate conjugates	Aliphatic heteromonocyclic compounds	3672-15-9	C00275	HMDB0001078	6.67	259.0 / 97.0	259	97	1.21577	1.19386	1.39306	1.57559	1.50788	1.29132	1.35806	1.46828	1.20837	0.756515	0.778587	0.740369
Tetrahydrobiopterin	Organoheterocyclic compounds	Pteridines and derivatives	Pterins and derivatives	Aromatic heteropolycyclic compounds	62989-33-7	C00272	HMDB0000027	8.32	242.1 / 99.0	242.0563	99.0089	0.119666	0.110781	0.119989	0.0703843	0.0884938	0.0822808	0.0895361	0.0866272	0.0950384	0.0694846	0.0600976	0.0689174
Homoserine	Organic acids and derivatives	Carboxylic acids and derivatives	Amino acids, peptides, and analogues	Aliphatic acyclic compounds	672-15-1	C00263	HMDB0000719	7.88	120.1 / 56.1	120.1	56.1	0.410717	0.456839	0.60093	0.636978	0.65497	0.650983	0.567775	0.685566	0.692706	0.64218	0.793635	0.740359
Hypoxanthine	Organoheterocyclic compounds	Imidazopyrimidines	Purines and purine derivatives	Aromatic heteropolycyclic compounds	68-94-0	C00262	HMDB0000157	4.92	137.0 / 110.0	137	110	0.0895734	0.119742	0.0956401	0.0943625	0.119858	0.10442	0.113115	0.126444	0.106386	0.0978817	0.102396	0.115523
Glyceric acid	Organic oxygen compounds	Organooxygen compounds	Carbohydrates and carbohydrate conjugates	Aliphatic acyclic compounds	473-81-4	C00258	HMDB0000139	4.55	105.0 / 75.0	105.02	75.01	0.506877	0.444775	0.455219	0.514759	0.353771	0.440402	0.48454	0.546439	0.426911	0.558787	0.381411	0.434857
Gluconic acid	Organic oxygen compounds	Organooxygen compounds	Carbohydrates and carbohydrate conjugates	Aliphatic acyclic compounds	526-95-4	C00257	HMDB0000625	7.18	195.0 / 129.0	195	129	0.63863	0.655235	0.617899	0.550838	0.554091	0.640302	0.466468	0.510003	0.562619	0.7584	0.773866	0.884587
Taurine	Organic acids and derivatives	Organic sulfonic acids and derivatives	Organosulfonic acids and derivatives	Aliphatic acyclic compounds	107-35-7	C00245	HMDB0000251	7.14	124.0 / 80.0	124.0066	79.9577	0.080072	0.0539133	0.067285	0.0765559	0.110278	0.0942833	0.0832809	0.0744159	0.0830417	0.0465835	0.0623235	0.0571568
Lactose	Organic oxygen compounds	Organooxygen compounds	Carbohydrates and carbohydrate conjugates	Aliphatic heteromonocyclic compounds	63-42-3	C00243	HMDB0000186	8	341.0 / 161.0	341	161	2.5207	2.19869	1.97418	2.12508	2.01469	2.26863	2.36094	2.4417	2.43398	2.56857	2.72041	2.69523
Xylulose 5-phosphate	Organic oxygen compounds	Organooxygen compounds	Carbohydrates and carbohydrate conjugates	Aliphatic acyclic compounds	4212-65-1	C00231	HMDB0000868	6.53	229.0 / 97.0	229	97	0.235417	0.187076	0.172116	0.224376	0.231851	0.254399	0.248383	0.262821	0.264524	0.237824	0.181988	0.18488
Protocatechuic acid	Benzenoids	Benzene and substituted derivatives	Benzoic acids and derivatives	Aromatic homomonocyclic compounds	99-50-3	C00230	HMDB0001856	6.71	153.0 / 108.0	153.0198	108.022	0.155461	0.145871	0.121928	0.1016	0.0827096	0.0804676	0.156942	0.150913	0.128648	0.178974	0.127666	0.119317
2,4-Dihydroxybenzoic acid	Benzenoids	Benzene and substituted derivatives	Benzoic acids and derivatives	Aromatic homomonocyclic compounds	99-50-3	C00230	HMDB0001856	2.01	153.0 / 67.0	153.0178	67.0183	0.0818608	0.0919065	0.0585847	0.0529316	0.0373093	0.0329919	0.0720411	0.0779299	0.0655377	0.0510376	0.063894	0.0530027
Glucose	Organic oxygen compounds	Organooxygen compounds	Carbohydrates and carbohydrate conjugates	Aliphatic heteromonocyclic compounds	492-61-5	C00221	HMDB0000122	7.08	179.0 / 89.0	179	89	5.97663	5.40839	5.51608	6.16499	6.12866	6.16049	6.16192	6.14065	6.14295	6.43522	6.29004	6.21213
Dextrose	Organic oxygen compounds	Organooxygen compounds	Carbohydrates and carbohydrate conjugates	Aliphatic heteromonocyclic compounds	492-61-5	C00221	HMDB0000122	6.72	179.1 / 58.0	179.0547	58.0115	1.86426	1.67143	1.55369	1.81048	1.83879	1.77956	1.79739	1.8141	1.74232	1.69404	1.74619	1.77967
Arachidonic acid	Lipids and lipid-like molecules	Fatty Acyls	Fatty acids and conjugates	Aliphatic acyclic compounds	506-32-1	C00219	HMDB0001043	2.22	303.2 / 59.0	303.2281	59.0124	0.301858	0.294799	0.233181	0.275993	0.258458	0.280512	0.214551	0.265078	0.252636	0.28733	0.216999	0.281065
Sarcosine	Organic acids and derivatives	Carboxylic acids and derivatives	Amino acids, peptides, and analogues	Aliphatic acyclic compounds	107-97-1	C00213	HMDB0000271	7.79	90.1 / 44.0	90.1	44	0.997261	1.0218	0.924146	1.84116	1.83791	1.75021	1.82777	1.8404	1.73115	0.605705	0.669599	0.676871
Adenosine	Nucleosides, nucleotides, and analogues	Purine nucleosides	-	Aromatic heteropolycyclic compounds	58-61-7	C00212	HMDB0000050	7.93	268.0 / 136.0	268	136	0.148519	0.117679	0.119464	0.0576985	0.062393	0.0730695	0.0625666	0.0971104	0.112028	0.0983995	0.116228	0.102524
Oxalic acid	Organic acids and derivatives	Carboxylic acids and derivatives	Dicarboxylic acids and derivatives	Aliphatic acyclic compounds	144-62-7	C00209	HMDB0002329	13.39	89.0 / 60.9	89	60.9	0.417005	0.389798	0.320206	0.245409	0.177213	0.191731	0.20968	0.168288	0.250657	0.179923	0.169997	0.26167
Maltose	Organic oxygen compounds	Organooxygen compounds	Carbohydrates and carbohydrate conjugates	Aliphatic heteromonocyclic compounds	69-79-4	C00208	HMDB0000163	7.96	341.0 / 161.0	341	161	2.50178	2.22853	1.70407	2.1717	1.72803	1.95305	2.37995	2.48101	2.4341	2.53668	2.74933	2.61857
D-Maltose	Organic oxygen compounds	Organooxygen compounds	Carbohydrates and carbohydrate conjugates	Aliphatic heteromonocyclic compounds	69-79-4	C00208	HMDB0000163	7.98	360.1 / 163.2	360.1	163.2	0.295412	0.238086	0.228078	0.226652	0.240394	0.256133	0.286272	0.275005	0.271024	0.287762	0.324913	0.302667
Glucuronic acid	Organic oxygen compounds	Organooxygen compounds	Carbohydrates and carbohydrate conjugates	Aliphatic heteromonocyclic compounds	70021-34-0	C00191	HMDB0000127	6.53	193.0 / 73.0	193	73	0.250198	0.187166	0.186472	0.209073	0.197239	0.234196	0.316121	0.298968	0.241378	0.284662	0.2842	0.272024
D-Glucuronic acid	Organic oxygen compounds	Organooxygen compounds	Carbohydrates and carbohydrate conjugates	Aliphatic heteromonocyclic compounds	70021-34-0	C00191	HMDB0000127	7.41	193.0 / 59.0	193.0372	59.0122	0.299123	1.10137	0.951779	1.05805	1.13519	1.14215	0.571779	0.761928	0.687193	1.32282	1.12658	1.26351
Threonine	Organic acids and derivatives	Carboxylic acids and derivatives	Amino acids, peptides, and analogues	Aliphatic acyclic compounds	72-19-5	C00188	HMDB0000167	7.88	120.1 / 56.0	120.06	56.049	0.289578	0.287761	0.313719	0.41261	0.373543	0.381759	0.353798	0.317143	0.371806	0.340357	0.42497	0.397217
L-Threonine	Organic acids and derivatives	Carboxylic acids and derivatives	Amino acids, peptides, and analogues	Aliphatic acyclic compounds	72-19-5	C00188	HMDB0000167	7.88	120.1 / 56.0	120.0596	56.0487	0.181101	0.209626	0.262443	0.268794	0.302866	0.274004	0.297848	0.311966	0.29143	0.298715	0.335219	0.307454
Lactate	Organic acids and derivatives	Hydroxy acids and derivatives	Alpha hydroxy acids and derivatives	Aliphatic acyclic compounds	79-33-4	C00186	HMDB0000190	8	89.2 / 43.0	89.2	43	0.79151	0.682281	0.647565	0.527932	0.497083	0.529546	0.592092	0.547862	0.553884	0.657312	0.657311	0.649523
Valine	Organic acids and derivatives	Carboxylic acids and derivatives	Amino acids, peptides, and analogues	Aliphatic acyclic compounds	72-18-4	C00183	HMDB0000883	6.96	118.1 / 72.1	118.1	72.1	0.407586	0.529843	0.551761	1.58947	1.64857	1.40647	0.830284	0.771457	0.804431	1.29181	1.75001	1.68242
L-Valine	Organic acids and derivatives	Carboxylic acids and derivatives	Amino acids, peptides, and analogues	Aliphatic acyclic compounds	72-18-4	C00183	HMDB0000883	6.96	118.1 / 55.1	118.0807	55.0531	0.144668	0.164407	0.255626	0.412846	0.405294	0.32712	0.195045	0.176312	0.191855	0.309926	0.428832	0.442015
Xylose	Organic oxygen compounds	Organooxygen compounds	Carbohydrates and carbohydrate conjugates	Aliphatic heteromonocyclic compounds	58-86-6	C00181	HMDB0000098	5.57	149.0 / 59.0	149	59	3.58714	2.8146	2.76638	2.15444	2.27868	2.2667	2.42618	2.42809	2.31366	2.88095	1.90266	1.89073
Citrate	Organic acids and derivatives	Carboxylic acids and derivatives	Tricarboxylic acids and derivatives	Aliphatic acyclic compounds	77-92-9	C00158	HMDB0000094	6.53	191.0 / 111.1	191	111.1	6.63698	9.26467	8.21154	8.21699	8.22743	6.11721	7.07245	7.62079	8.07772	6.3035	5.83359	7.11483
4-Hydroxybenzoic acid	Benzenoids	Benzene and substituted derivatives	Benzoic acids and derivatives	Aromatic homomonocyclic compounds	99-96-7	C00156	HMDB0000500	1.79	136.9 / 93.0	136.9392	93.0349	0.171793	0.200196	0.260238	0.15981	0.17789	0.197948	0.368707	0.314963	0.296449	0.252924	0.399929	0.344086
Nicotinamide	Organoheterocyclic compounds	Pyridines and derivatives	Pyridinecarboxylic acids and derivatives	Aromatic heteromonocyclic compounds	98-92-0	C00153	HMDB0001406	2.48	123.0 / 53.0	123	53	0.26169	0.138971	0.279359	0.258422	0.253703	0.287204	0.396828	0.522012	0.611314	0.192449	0.290237	0.250826
Niacin	Organoheterocyclic compounds	Pyridines and derivatives	Pyridinecarboxylic acids and derivatives	Aromatic heteromonocyclic compounds	98-92-0	C00153	HMDB0001406	8.42	124.0 / 78.0	124.0335	78.033	0.60676	0.473596	0.546292	0.199676	0.172089	0.167258	0.385434	0.393565	0.329965	0.154764	0.187079	0.172391
Asparagine	Organic acids and derivatives	Carboxylic acids and derivatives	Amino acids, peptides, and analogues	Aliphatic acyclic compounds	70-47-3	C00152	HMDB0000168	8.22	133.1 / 87.0	133.1	87	0.989942	1.81554	2.02905	4.25914	4.68536	4.5467	2.01377	2.01335	1.91008	2.42127	2.69288	2.5112
L-Asparagine	Organic acids and derivatives	Carboxylic acids and derivatives	Amino acids, peptides, and analogues	Aliphatic acyclic compounds	70-47-3	C00152	HMDB0000168	8.22	133.1 / 74.0	133.0605	74.0254	0.321155	0.654371	0.728643	1.85487	2.1607	2.02258	0.702044	0.681194	0.641392	0.815411	0.917666	0.826753
Malic acid	Organic acids and derivatives	Hydroxy acids and derivatives	Beta hydroxy acids and derivatives	Aliphatic acyclic compounds	97-67-6	C00149	HMDB0000156	8.45	133.0 / 115.1	133	115.1	5.90313	6.48179	9.37828	7.0632	6.58233	6.93436	6.33865	6.81523	6.8084	6.60372	4.53606	5.3457
Proline	Organic acids and derivatives	Carboxylic acids and derivatives	Amino acids, peptides, and analogues	Aliphatic heteromonocyclic compounds	147-85-3	C00148	HMDB0000162	7.15	116.1 / 70.1	116.1	70.1	1.3151	2.24145	2.04322	3.60479	3.82121	3.14177	2.36766	1.96785	2.20246	3.77318	4.87053	4.55644
L-Proline	Organic acids and derivatives	Carboxylic acids and derivatives	Amino acids, peptides, and analogues	Aliphatic heteromonocyclic compounds	147-85-3	C00148	HMDB0000162	7.15	116.1 / 70.1	116.0666	70.0641	0.740277	1.39641	1.26488	2.41825	2.61273	2.02414	1.48515	1.20743	1.35875	2.53362	3.48805	3.24826
GMP	Nucleosides, nucleotides, and analogues	Purine nucleotides	Purine ribonucleotides	Aromatic heteropolycyclic compounds	85-32-5	C00144	HMDB0001397	6.85	362.1 / 79.1	362.1	79.1	0.0482877	0.0450446	0.0651709	0.0786787	0.0771708	0.0577174	0.0866146	0.0709006	0.0613651	0.0329649	0.0258007	0.0376415
myo-Inositol	Organic oxygen compounds	Organooxygen compounds	Alcohols and polyols	Aliphatic homomonocyclic compounds	87-89-8	C00137	HMDB0000211	8.42	179.0 / 161.0	179	161	1.24547	1.05181	1.06616	1.11598	1.11904	1.1463	1.20551	1.23263	1.31313	1.13519	1.12072	1.106
i-Inositol	Organic oxygen compounds	Organooxygen compounds	Alcohols and polyols	Aliphatic homomonocyclic compounds	87-89-8	C00137	HMDB0000211	8.77	179.1 / 87.0	179.0548	87.0073	0.584554	0.455417	0.493303	0.422238	0.414297	0.407273	0.637073	0.627994	0.63295	0.49935	0.43846	0.443129
Histidine	Organic acids and derivatives	Carboxylic acids and derivatives	Amino acids, peptides, and analogues	Aromatic heteromonocyclic compounds	71-00-1	C00135	HMDB0000177	7.49	156.1 / 110.1	156.1	110.1	0.110464	0.3442	0.39511	0.713145	1.04178	0.95488	0.258787	0.254009	0.27884	0.255336	0.396843	0.35499
Putrescine	Organic nitrogen compounds	Organonitrogen compounds	Amines	Aliphatic acyclic compounds	110-60-1	C00134	HMDB0001414	2.43	89.0 / 72.0	89	72	0.976497	0.494391	0.64412	0.953509	0.816536	0.87576	1.04776	0.722098	1.01665	0.760063	0.897076	1.43421
Leucine	Organic acids and derivatives	Carboxylic acids and derivatives	Amino acids, peptides, and analogues	Aliphatic acyclic compounds	61-90-5	C00123	HMDB0000687	6.33	132.1 / 85.9	132.1	85.9	0.177421	0.221991	0.229506	0.268824	0.324292	0.287852	0.216731	0.206032	0.231926	0.222626	0.352125	0.388173
Ribose	Organic oxygen compounds	Organooxygen compounds	Carbohydrates and carbohydrate conjugates	Aliphatic heteromonocyclic compounds	613-83-2	C00121	HMDB0000283	5.57	149.0 / 59.0	149	59	3.84049	3.04624	3.02104	2.36893	2.44678	2.44021	2.66439	2.67813	2.52736	3.16298	2.03744	2.03578
Choline	Organic nitrogen compounds	Organonitrogen compounds	Quaternary ammonium salts	Aliphatic acyclic compounds	62-49-7	C00114	HMDB0000097	7.01	104.1 / 60.0	104.1	60	1.72915	2.68156	2.63586	2.66284	3.28718	3.10752	1.66033	1.56152	1.41066	0.992833	1.78175	1.61077
Dihydroxyacetone phosphate	Organic oxygen compounds	Organooxygen compounds	Carbohydrates and carbohydrate conjugates	Aliphatic acyclic compounds	57-04-5	C00111	HMDB0001473	6.53	169.1 / 97.0	169.1	97	0.224625	0.137635	0.18144	0.173761	0.129878	0.0823854	0.110464	0.215967	0.210319	0.18913	0.140093	0.154812
Uridine 5'-monophosphate	Nucleosides, nucleotides, and analogues	Pyrimidine nucleotides	Pyrimidine ribonucleotides	Aromatic heteromonocyclic compounds	58-97-9	C00105	HMDB0000288	8.18	323.0 / 79.0	323.029	78.956	0.140682	0.114417	0.114728	0.126844	0.146445	0.161836	0.195754	0.201063	0.187026	0.0784567	0.105915	0.0795573
Glucose 1-phosphate	Organic oxygen compounds	Organooxygen compounds	Carbohydrates and carbohydrate conjugates	Aliphatic heteromonocyclic compounds	59-56-3	C00103	HMDB0001586	6.76	259.0 / 79.0	259	79	1.47036	1.47276	1.75822	2.08519	2.01287	1.67584	1.83083	1.84647	1.60582	1.05703	1.07254	1.03741
Beta-Alanine	Organic acids and derivatives	Carboxylic acids and derivatives	Amino acids, peptides, and analogues	Aliphatic acyclic compounds	107-95-9	C00099	HMDB0000056	7.79	90.1 / 44.0	90.1	44	0.401775	0.427776	0.370206	0.763936	0.778347	0.716584	0.752529	0.739082	0.697012	0.279792	0.28599	0.300091
Glycerol 3-phosphate	Lipids and lipid-like molecules	Glycerophospholipids	Glycerophosphates	Aliphatic acyclic compounds	57-03-4	C00093	HMDB0000126	6.3	171.1 / 78.9	171.1	78.9	0.157991	0.11739	0.12243	0.0854574	0.0589314	0.0754294	0.104055	0.107665	0.0994907	0.0892325	0.151075	0.154652
Glucose 6-phosphate	Organic oxygen compounds	Organooxygen compounds	Carbohydrates and carbohydrate conjugates	Aliphatic heteromonocyclic compounds	56-73-5	C00092	HMDB0001401	6.62	259.0 / 97.0	259	97	1.60197	1.5643	1.801	2.02936	2.02242	1.76566	1.76745	1.83385	1.62681	1.03165	1.01794	0.988986
Sucrose	Organic oxygen compounds	Organooxygen compounds	Carbohydrates and carbohydrate conjugates	Aliphatic heteromonocyclic compounds	57-50-1	C00089	HMDB0000258	7.77	341.0 / 89.0	341	89	6.71022	5.35315	5.20416	6.17558	5.90872	6.37132	6.63795	5.76474	5.91666	7.42913	7.46478	7.23787
Fructose 6-phosphate	Organic oxygen compounds	Organooxygen compounds	Carbohydrates and carbohydrate conjugates	Aliphatic acyclic compounds	643-13-0	C00085	HMDB0000124	6.62	259.0 / 97.0	259	97	1.26873	1.23294	1.20953	1.59265	1.50284	1.42386	1.39097	1.30583	1.26866	0.789064	0.796736	0.772446
Phenylalanine	Organic acids and derivatives	Carboxylic acids and derivatives	Amino acids, peptides, and analogues	Aromatic homomonocyclic compounds	63-91-2	C00079	HMDB0000159	6.03	166.1 / 120.1	166.1	120.1	0.0407733	0.0587741	0.112298	0.0685679	0.0778857	0.063954	0.0773273	0.0639242	0.0537458	0.039793	0.0517107	0.0513031
L-Phenylalanine	Organic acids and derivatives	Carboxylic acids and derivatives	Amino acids, peptides, and analogues	Aromatic homomonocyclic compounds	63-91-2	C00079	HMDB0000159	6.03	166.1 / 103.1	166.0786	103.0617	0.0840681	0.0900311	0.211955	0.143578	0.0920601	0.0961664	0.131058	0.0634315	0.0716272	0.0539896	0.0917231	0.0789332
Tryptophan	Organoheterocyclic compounds	Indoles and derivatives	Indolyl carboxylic acids and derivatives	Aromatic heteropolycyclic compounds	73-22-3	C00078	HMDB0000929	6.62	205.1 / 146.3	205.1	146.3	0.178411	0.198068	0.239077	0.1583	0.151193	0.204019	0.198486	0.217064	0.216608	0.157988	0.213489	0.20911
Ornithine	Organic acids and derivatives	Carboxylic acids and derivatives	Amino acids, peptides, and analogues	Aliphatic acyclic compounds	3184-13-2	C00077	HMDB0000214	8.22	133.1 / 70.1	133.1	70.1	0.238873	0.771235	0.898392	2.10768	2.34516	2.2112	0.693998	0.576718	0.533552	0.884875	1.01705	0.931437
L-Ornithine	Organic acids and derivatives	Carboxylic acids and derivatives	Amino acids, peptides, and analogues	Aliphatic acyclic compounds	3184-13-2	C00077	HMDB0000214	8.22	133.1 / 70.1	133.091	70.0636	0.131664	0.355702	0.448053	0.982176	1.17139	1.06205	0.295545	0.247572	0.242879	0.4168	0.426424	0.41337
Phosphoenolpyruvate	Organic acids and derivatives	Organic phosphoric acids and derivatives	Phosphate esters	Aliphatic acyclic compounds	138-08-9	C00074	HMDB0000263	6.49	167.1 / 79.0	167.1	79	0.268467	0.160009	0.191656	0.377726	0.164906	0.211306	0.128502	0.164361	0.163437	0.203477	0.28862	0.236455
Methionine	Organic acids and derivatives	Carboxylic acids and derivatives	Amino acids, peptides, and analogues	Aliphatic acyclic compounds	63-68-3	C00073	HMDB0000696	7.98	150.1 / 133.0	150.1	133	0.450309	0.395191	0.399864	0.394911	0.359974	0.392283	0.419319	0.451456	0.416965	0.337324	0.386922	0.37962
L-Methionine	Organic acids and derivatives	Carboxylic acids and derivatives	Amino acids, peptides, and analogues	Aliphatic acyclic compounds	63-68-3	C00073	HMDB0000696	6.47	150.1 / 61.0	150.0569	61.0098	0.143845	0.26302	0.271104	0.413856	0.404452	0.291987	0.155371	0.199132	0.184154	0.127136	0.209974	0.249711
Serine	Organic acids and derivatives	Carboxylic acids and derivatives	Amino acids, peptides, and analogues	Aliphatic acyclic compounds	56-45-1	C00065	HMDB0000187	8.27	106.0 / 60.0	106	60	1.62048	1.45151	1.55934	1.35504	1.2679	1.33058	1.6482	1.56997	1.57809	1.28937	1.48162	1.41977
L-Serine	Organic acids and derivatives	Carboxylic acids and derivatives	Amino acids, peptides, and analogues	Aliphatic acyclic compounds	56-45-1	C00065	HMDB0000187	8.27	106.0 / 60.0	106.0462	60.0444	0.309487	0.299632	0.296776	0.215022	0.232065	0.246937	0.322657	0.29111	0.275345	0.231984	0.27345	0.2624
Glutamine	Organic acids and derivatives	Carboxylic acids and derivatives	Amino acids, peptides, and analogues	Aliphatic acyclic compounds	56-85-9	C00064	HMDB0000641	7.98	148.0 / 84.2	148	84.2	4.03069	4.00552	3.8082	3.75765	3.83239	4.05791	3.98028	3.78073	3.55463	3.28853	3.66887	3.41819
L-Glutamine	Organic acids and derivatives	Carboxylic acids and derivatives	Amino acids, peptides, and analogues	Aliphatic acyclic compounds	56-85-9	C00064	HMDB0000641	8.13	147.1 / 84.1	147.071	84.0529	0.402448	0.565781	0.601464	0.369261	0.368651	0.359556	0.498441	0.565089	0.489815	0.423642	0.539505	0.440686
Arginine	Organic acids and derivatives	Carboxylic acids and derivatives	Amino acids, peptides, and analogues	Aliphatic acyclic compounds	74-79-3	C00062	HMDB0000517	7.88	175.1 / 70.0	175.1	70	0.697303	0.819081	1.10188	1.70905	2.06465	1.72045	0.996838	0.840345	0.980045	0.813536	0.748691	0.761448
L-Arginine	Organic acids and derivatives	Carboxylic acids and derivatives	Amino acids, peptides, and analogues	Aliphatic acyclic compounds	74-79-3	C00062	HMDB0000517	7.84	175.1 / 70.1	175.1173	70.0653	0.641324	0.604931	0.893893	1.64615	1.91918	1.68075	0.825433	0.918385	1.0012	0.862676	0.638943	0.772159
FMN	Nucleosides, nucleotides, and analogues	Flavin nucleotides	-	Aromatic heteropolycyclic compounds	146-17-8	C00061	HMDB0001520	6.49	455.1 / 97.0	455.1	97	0.187478	0.147979	0.136442	0.0383299	0.039741	0.0468097	0.049559	0.0712836	0.0912184	0.0456129	0.135626	0.144553
Adenosine 3',5'-diphosphate	Nucleosides, nucleotides, and analogues	Purine nucleotides	Purine ribonucleotides	Aromatic heteropolycyclic compounds	1053-73-2	C00054	HMDB0000061	4.88	426.0 / 134.0	426	134	0.165144	0.200411	0.129591	0.0300485	0.154846	0.187286	0.152375	0.154691	0.12504	0.197357	0.173797	0.127415
Aspartate	Organic acids and derivatives	Carboxylic acids and derivatives	Amino acids, peptides, and analogues	Aliphatic acyclic compounds	56-84-8	C00049	HMDB0000191	7.98	134.0 / 74.1	134	74.1	1.20348	1.19148	1.30452	1.87035	1.86236	1.80648	1.05885	1.14562	1.24352	1.92172	2.2273	1.94464
Lysine	Organic acids and derivatives	Carboxylic acids and derivatives	Amino acids, peptides, and analogues	Aliphatic acyclic compounds	56-87-1	C00047	HMDB0000182	8.18	147.1 / 84.0	147.1	84	0.783863	1.02202	1.10711	0.929912	0.725114	0.883388	1.00725	1.03483	1.0502	0.874951	1.05194	1.01254
Uridine diphosphate-N-acetylglucosamine	Nucleosides, nucleotides, and analogues	Pyrimidine nucleotides	Pyrimidine nucleotide sugars	Aromatic heteromonocyclic compounds	528-04-1	C00043	HMDB0000290	6.44	606.1 / 384.9	606.1	384.9	0.116868	0.0817663	0.0916951	0.0357265	0.0359734	0.0397287	0.0512981	0.0442561	0.0608143	0.11286	0.12099	0.103282
Succinate	Organic acids and derivatives	Carboxylic acids and derivatives	Dicarboxylic acids and derivatives	Aliphatic acyclic compounds	110-15-6	C00042	HMDB0000254	2.07	117.1 / 73.0	117.1	73	1.22103	0.711111	1.23777	0.700015	0.577172	0.837298	0.718681	0.650232	1.00114	1.11767	0.839644	0.709073
Alanine	Organic acids and derivatives	Carboxylic acids and derivatives	Amino acids, peptides, and analogues	Aliphatic acyclic compounds	56-41-7	C00041	HMDB0000161	7.79	90.1 / 43.9	90.1	43.9	1.00593	1.0541	0.955091	1.88127	1.89084	1.81541	1.84734	1.84457	1.82275	0.621997	0.691138	0.702009
Oxaloacetate	Organic acids and derivatives	Keto acids and derivatives	Short-chain keto acids and derivatives	Aliphatic acyclic compounds	328-42-7	C00036	HMDB0000223	1.84	131.1 / 87.1	131.1	87.1	0.335846	0.207437	0.353279	0.261273	0.235175	0.316437	0.259105	0.25319	0.246039	0.292774	0.370636	0.188997
GDP	Nucleosides, nucleotides, and analogues	Purine nucleotides	Purine ribonucleotides	Aromatic heteropolycyclic compounds	146-91-8	C00035	HMDB0001201	8.56	442.0 / 79.0	442	79	0.519756	0.355254	0.227321	0.164131	0.193624	0.258201	0.173014	0.243508	0.256323	0.456136	0.42075	0.372488
Alpha-Ketoglutarate	Organic acids and derivatives	Keto acids and derivatives	Gamma-keto acids and derivatives	Aliphatic acyclic compounds	328-50-7	C00026	HMDB0000208	2.12	145.2 / 101.1	145.2	101.1	0.928357	0.368484	0.480784	0.700459	1.20728	0.81123	0.310295	0.47642	0.499258	0.692967	0.628968	0.879112
Ketoglutaric acid	Organic acids and derivatives	Keto acids and derivatives	Gamma-keto acids and derivatives	Aliphatic acyclic compounds	328-50-7	C00026	HMDB0000208	6.52	145.2 / 101.1	145.2	101.1	0.700626	0.306754	0.303282	1.00559	1.00641	0.81091	0.37574	0.360413	0.464863	0.517792	0.798557	0.957135
Glutamate	Organic acids and derivatives	Carboxylic acids and derivatives	Amino acids, peptides, and analogues	Aliphatic acyclic compounds	56-86-0	C00025	HMDB0000148	7.93	148.1 / 84.1	148.1	84.1	3.87134	3.79112	3.60707	3.69586	3.77229	3.96349	3.93366	3.73538	3.51778	3.23873	3.63501	3.38705
(S)-Glutamic acid	Organic acids and derivatives	Carboxylic acids and derivatives	Amino acids, peptides, and analogues	Aliphatic acyclic compounds	56-86-0	C00025	HMDB0000148	7.88	148.1 / 84.0	148.0546	84.0441	1.59672	1.40822	1.38309	1.74383	1.64629	1.67041	1.78166	1.76686	1.69239	1.44061	1.72664	1.55022
N-Acetyl-D-glucosamine	Organic acids and derivatives	Carboxylic acids and derivatives	Amino acids, peptides, and analogues	Aliphatic acyclic compounds	56-86-0	C00025	HMDB0000148	6.42	222.1 / 84.0	222.0865	84.0437	0.07731	0.0894219	0.0985322	0.0880913	0.0882638	0.0895004	0.0629803	0.0711034	0.0718891	0.0865101	0.080833	0.0836437
Pyruvate	Organic acids and derivatives	Keto acids and derivatives	Alpha-keto acids and derivatives	Aliphatic acyclic compounds	127-17-3	C00022	HMDB0000243	2.07	87.1 / 43.1	87.1	43.1	0.474236	0.557409	0.566206	0.41115	0.378526	0.389576	0.421564	0.449992	0.393785	0.386565	0.404019	0.382787
AMP	Nucleosides, nucleotides, and analogues	Purine nucleotides	Purine ribonucleotides	Aromatic heteropolycyclic compounds	61-19-8	C00020	HMDB0000045	6.67	346.1 / 79.0	346.1	79	0.176949	0.144697	0.144711	0.134891	0.13581	0.149491	0.210172	0.201915	0.202355	0.110949	0.104432	0.0923888
ADP	Nucleosides, nucleotides, and analogues	Purine nucleotides	Purine ribonucleotides	Aromatic heteropolycyclic compounds	58-64-0	C00008	HMDB0001341	13.48	426.0 / 79.0	426	79	0.288664	0.266987	0.174404	0.0736157	0.196972	0.24134	0.173897	0.198749	0.176242	0.315096	0.26329	0.19527
NAD	Nucleosides, nucleotides, and analogues	(5'->5')-dinucleotides	-	Aromatic heteropolycyclic compounds	53-84-9	C00003	HMDB0000902	7.5	662.1 / 540.0	662.1	540	0.109002	0.107688	0.109556	0.0866506	0.0792988	0.060615	0.0774697	0.0745224	0.060431	0.100195	0.097534	0.0883437
ATP	Nucleosides, nucleotides, and analogues	Purine nucleotides	Purine ribonucleotides	Aromatic heteropolycyclic compounds	56-65-5	C00002	HMDB0000538	13.48	506.0 / 79.0	506	79	0.301195	0.166168	0.0574327	0.0588676	0.0895812	0.116824	0.0722773	0.119982	0.156256	0.296487	0.24206	0.173109
Methyl Paraben	Benzenoids	Benzene and substituted derivatives	Benzoic acids and derivatives	Aromatic homomonocyclic compounds	99-76-3	-	HMDB0032572	1.87	151.0 / 92.0	151.0362	92.0324	0.0987426	0.168071	0.112094	0.181917	0.224484	0.170594	0.0718983	0.0591905	0.226244	0.236978	0.228685	0.460555
Methyl nicotinate	Organoheterocyclic compounds	Pyridines and derivatives	Pyridinecarboxylic acids and derivatives	Aromatic heteromonocyclic compounds	93-60-7	-	HMDB0029806	6.9	138.0 / 78.0	138.0498	78.0336	0.130299	0.100142	0.204146	0.295076	0.647625	0.327754	0.21576	0.216074	0.280862	0.3428	0.291215	0.283105
Cryptochlorogenic acid	Organic oxygen compounds	Organooxygen compounds	Alcohols and polyols	Aromatic homomonocyclic compounds	905-99-7	-	HMDB0030653	2.07	353.1 / 135.0	353.0865	135.0451	0.929435	1.94076	1.69041	0.887586	1.5402	1.32779	2.81518	3.13997	2.27361	2.83054	1.59719	1.76544
Uridine diphosphate-N-acetylgalactosamine	Nucleosides, nucleotides, and analogues	Pyrimidine nucleotides	Pyrimidine nucleotide sugars	Aromatic heteromonocyclic compounds	7277-98-7	-	HMDB0000304	6.44	605.9 / 385.1	605.9	385.1	0.106588	0.0880508	0.0784941	0.0282444	0.0393903	0.041623	0.0456201	0.0461015	0.0477069	0.0864003	0.106535	0.107317
Betaine	Organic acids and derivatives	Carboxylic acids and derivatives	Amino acids, peptides, and analogues	Aliphatic acyclic compounds	6915-17-9	-	HMDB0000043	6.67	118.1 / 58.1	118.1	58.1	0.627111	1.0236	0.983275	0.778685	1.20039	1.01293	0.69067	0.778462	0.741352	0.436386	0.881723	0.861617
D-Arabinose	Organic oxygen compounds	Organooxygen compounds	Carbohydrates and carbohydrate conjugates	Aliphatic heteromonocyclic compounds	6748-95-4	-	HMDB0029942	6.74	149.0 / 59.0	149	59	2.29846	1.92289	1.87663	1.8619	1.93358	1.9813	1.96969	1.85022	1.84991	2.01327	1.86368	1.87618
Nitrofurantoin	Organoheterocyclic compounds	Azolidines	Imidazolidines	Aromatic heteromonocyclic compounds	67-20-9	-	HMDB0014836	1.74	239.0 / 67.0	239.0338	67.0425	0.0990289	0.0545961	0.065901	0.0851815	0.0894923	0.0871765	0.0817488	0.0907714	0.101934	0.0613184	0.0522712	0.0655686
Gabapentin	Organic acids and derivatives	Carboxylic acids and derivatives	Amino acids, peptides, and analogues	Aliphatic homomonocyclic compounds	60142-96-3	-	HMDB0005015	1.87	172.1 / 55.0	172.1274	55.0245	0.37932	0.305384	0.302195	0.280285	0.327568	0.378236	0.365168	0.387517	0.35593	0.331961	0.230065	0.215204
Alpha-Hydroxyisobutyric acid	Organic acids and derivatives	Hydroxy acids and derivatives	Alpha hydroxy acids and derivatives	Aliphatic acyclic compounds	594-61-6	-	HMDB0000729	2.39	103.0 / 57.0	103	57.01	0.194151	0.177658	0.206561	0.191329	0.241246	0.245474	0.212428	0.227413	0.189973	0.277479	0.202623	0.206969
Petroselinic acid	Lipids and lipid-like molecules	Fatty Acyls	Fatty acids and conjugates	Aliphatic acyclic compounds	593-39-5	-	HMDB0002080	6.44	281.3 / 281.3	281.25	281.25	0.469627	0.608228	0.651623	0.77741	0.774413	0.754151	0.30171	0.277288	0.348289	0.71454	0.769474	0.979106
Maltitol	Lipids and lipid-like molecules	Fatty Acyls	Fatty acyl glycosides	Aliphatic heteromonocyclic compounds	585-88-6	-	HMDB0002928	8.74	343.1 / 59.0	343.1235	59.0138	1.59509	1.3478	1.35398	0.75204	1.02633	1.1035	1.26207	0.859637	0.871541	2.1271	1.81747	1.79405
Liquiritin	Phenylpropanoids and polyketides	Flavonoids	Flavonoid glycosides	Aromatic heteropolycyclic compounds	551-15-5	-	HMDB0029520	1.6	417.1 / 255.1	417.1221	255.0692	0.310968	0.481906	0.273323	0.132921	0.11567	0.143464	0.205201	0.215327	0.231306	0.533865	0.563134	0.588157
Quercetagitrin	Phenylpropanoids and polyketides	Flavonoids	Flavonoid glycosides	Aromatic heteropolycyclic compounds	548-75-4	-	HMDB0030624	6.36	479.1 / 317.0	479.0935	317.0412	0.0979135	0.136492	0.0939596	0.0522004	0.0629624	0.0587773	0.053374	0.0631661	0.0607054	0.0815438	0.0595387	0.0895367
Raspberry ketone	Benzenoids	Phenols	1-hydroxy-2-unsubstituted benzenoids	Aromatic homomonocyclic compounds	5471-51-2	-	HMDB0033723	6.44	163.1 / 57.0	163.0754	57.0368	0.12974	0.145073	0.134716	0.0924033	0.0922819	0.0922821	0.119637	0.10045	0.0877546	0.170481	0.112905	0.120719
4-Hydroxy-3-methylbenzoic acid	Benzenoids	Benzene and substituted derivatives	Benzoic acids and derivatives	Aromatic homomonocyclic compounds	499-76-3	-	HMDB0004815	1.93	151.0 / 107.1	151.0419	107.0506	0.139402	0.108092	0.111273	0.131719	0.101195	0.102401	0.0738772	0.117934	0.124211	0.175579	0.124013	0.113674
Cinchonidine	Alkaloids and derivatives	Cinchona alkaloids	-	Aromatic heteropolycyclic compounds	485-71-2	-	HMDB0030282	1.66	295.2 / 81.1	295.1799	81.0698	0.235068	0.159307	0.207306	0.174483	0.205925	0.245413	0.17359	0.22192	0.221432	0.217659	0.197751	0.194112
Phloracetophenone	Organic oxygen compounds	Organooxygen compounds	Carbonyl compounds	Aromatic homomonocyclic compounds	480-66-0	-	HMDB0029644	3.4	167.0 / 81.0	167.0371	81.0353	0.202706	0.181784	0.229217	0.120857	0.0951689	0.0865065	0.0899021	0.108147	0.0896362	0.127059	0.124934	0.114464
Tetrahydrocurcumin	Phenylpropanoids and polyketides	Diarylheptanoids	Linear diarylheptanoids	Aromatic homomonocyclic compounds	36062-04-1	-	HMDB0005789	6.63	371.1 / 99.0	371.1477	99.0447	0.270321	0.210525	0.183267	0.276813	0.414977	0.385015	0.524447	0.474408	0.533196	0.31122	0.294298	0.288991
Acetylcarnitine	Lipids and lipid-like molecules	Fatty Acyls	Fatty acid esters	Aliphatic acyclic compounds	3040-38-8	-	HMDB0000201	7.74	204.0 / 85.0	204	85	0.702756	0.507015	0.522523	0.471871	0.477676	0.503994	0.513634	0.595278	0.649489	0.443275	0.586742	0.505049
2,6-Dihydroxybenzoic acid	Benzenoids	Benzene and substituted derivatives	Benzoic acids and derivatives	Aromatic homomonocyclic compounds	303-07-1	-	HMDB0013676	1.93	153.0 / 67.0	153.0153	67.0173	0.06888	0.0717214	0.0555094	0.0390455	0.0361332	0.03119	0.0589733	0.0631898	0.0667464	0.0514743	0.0556685	0.0326445
Madasiatic acid	Lipids and lipid-like molecules	Prenol lipids	Triterpenoids	Aliphatic homopolycyclic compounds	26532-66-1	-	HMDB0035118	6.62	487.4 / 487.4	487.35	487.35	0.588928	0.490273	0.700266	0.687411	0.599064	0.672848	0.291564	0.295577	0.385451	0.36378	0.368913	0.350235
5-Methoxysalicylic acid	Benzenoids	Benzene and substituted derivatives	Benzoic acids and derivatives	Aromatic homomonocyclic compounds	2612-02-4	-	HMDB0001868	1.98	167.0 / 108.0	167.0349	108.0202	0.0856935	0.114777	0.0617281	0.0682297	0.0686044	0.051478	0.113404	0.0870234	0.0753972	0.084623	0.0684879	0.0756526
2-Phosphoglyceric acid	Organic oxygen compounds	Organooxygen compounds	Carbohydrates and carbohydrate conjugates	Aliphatic acyclic compounds	2553-59-5	-	HMDB0000362	6.49	185.0 / 78.9	185	78.9	0.262866	0.301561	0.195457	0.320768	0.384747	0.274206	0.240316	0.178871	0.177677	0.164232	0.221106	0.180315
Propionylglycine	Organic acids and derivatives	Carboxylic acids and derivatives	Amino acids, peptides, and analogues	Aliphatic acyclic compounds	21709-90-0	-	HMDB0000783	2.44	130.1 / 74.1	130.05	74.1	0.0331531	0.0616558	0.0378944	0.0393355	0.0390013	0.0358015	0.0423687	0.0760984	0.0603216	0.0838213	0.0447043	0.0658678
Azetidine-2-carboxylic acid	Organic acids and derivatives	Carboxylic acids and derivatives	Amino acids, peptides, and analogues	Aliphatic heteromonocyclic compounds	2133-34-8	-	HMDB0029615	8.02	102.1 / 56.0	102.0521	56.0495	0.499246	0.381966	0.375407	0.485382	0.441655	0.48714	0.48955	0.497531	0.493688	0.418768	0.460993	0.436887
1,3-Dicaffeoylquinic acid	Organic oxygen compounds	Organooxygen compounds	Alcohols and polyols	Aromatic homomonocyclic compounds	19870-46-3	-	HMDB0029279	6.5	515.1 / 191.1	515.1133	191.0561	0.345309	0.396274	0.454769	0.282411	0.455805	0.376077	0.346994	0.493366	0.390423	0.539615	0.430957	0.500403
Cynarin	Organic oxygen compounds	Organooxygen compounds	Alcohols and polyols	Aromatic homomonocyclic compounds	19870-46-3	-	HMDB0029279	6.58	515.1 / 191.1	515.1217	191.0505	0.35417	0.416392	0.469921	0.281269	0.453587	0.417549	0.349446	0.509122	0.393813	0.549853	0.387576	0.499088
D-Pipecolinic acid	Organic acids and derivatives	Carboxylic acids and derivatives	Amino acids, peptides, and analogues	Aliphatic heteromonocyclic compounds	1723-00-8	-	HMDB0005960	7.93	130.1 / 84.1	130.0798	84.0809	0.595377	0.593181	0.576392	0.611674	0.621158	0.635927	0.647344	0.68885	0.695921	0.531745	0.61387	0.607909
Dihydromyricetin	Phenylpropanoids and polyketides	Stilbenes	-	Aromatic homopolycyclic compounds	149418-37-1	-	HMDB0040894	2.19	319.0 / 125.0	319.0428	125.0238	0.132476	0.15061	0.14165	0.102998	0.129474	0.12646	0.0853114	0.128218	0.0824753	0.11714	0.0847797	0.083806
Erythronic acid	Organic oxygen compounds	Organooxygen compounds	Carbohydrates and carbohydrate conjugates	Aliphatic acyclic compounds	13752-84-6	-	HMDB0000613	5.2	135.0 / 75.0	135.03	75.01	1.05134	1.06757	1.02802	1.07719	1.30801	1.34461	0.917939	1.1862	1.29947	2.13248	1.68125	1.95964
Melibiose	Organic oxygen compounds	Organooxygen compounds	Carbohydrates and carbohydrate conjugates	Aliphatic heteromonocyclic compounds	13299-20-2	-	HMDB0000048	7.73	341.0 / 161.0	341	161	2.53317	2.24057	1.70605	2.16383	1.74656	1.95484	2.37832	2.47929	2.49353	2.53281	2.62433	2.6303
Nystose	Organic oxygen compounds	Organooxygen compounds	Carbohydrates and carbohydrate conjugates	Aliphatic heteromonocyclic compounds	13133-07-8	-	HMDB0039176	1.79	665.2 / 485.2	665.2342	485.1674	0.0509818	0.0467684	0.0992928	0.0697645	0.104763	0.0812229	0.0870194	0.0878838	0.0858007	0.0379992	0.04834	0.0658496
Pregnenolone monosulfate	Lipids and lipid-like molecules	Steroids and steroid derivatives	Sulfated steroids	Aliphatic homopolycyclic compounds	1247-64-9	-	HMDB0000774	7.94	395.2 / 97.0	395.1983	96.9638	0.624097	0.274006	0.292361	0.12781	0.084057	0.104606	0.0747652	0.153488	0.221178	0.189739	0.520476	0.490791
Dihydroferulic acid	Phenylpropanoids and polyketides	Phenylpropanoic acids	-	Aromatic homomonocyclic compounds	1135-23-5	-	HMDB0062121	2.01	195.1 / 121.0	195.0645	121.0296	0.042204	0.0372102	0.0363239	0.0614821	0.0496702	0.0522764	0.0397318	0.0384175	0.0747348	0.10616	0.0998351	0.14401
Corosolic acid	Lipids and lipid-like molecules	Prenol lipids	Triterpenoids	Aliphatic homopolycyclic compounds	-	-	HMDB0250454	1.84	471.4 / 471.4	471.35	471.35	0.615565	0.577435	0.556812	0.757524	0.666394	0.773413	0.407515	0.489552	0.562109	0.40313	0.322301	0.315119
Arglabin	Lipids and lipid-like molecules	Prenol lipids	Terpene lactones	Aliphatic heteropolycyclic compounds	-	-	HMDB0248591	6.1	247.1 / 131.1	247.1326	131.087	0.0806455	0.0672771	0.0671362	0.0494236	0.0792734	0.0910057	0.0929062	0.0895668	0.0770758	0.105698	0.0746873	0.0599371
Paeoniflorin	Lipids and lipid-like molecules	Prenol lipids	Terpene glycosides	Aromatic heteropolycyclic compounds	-	-	HMDB0256075	6.42	479.2 / 121.0	479.1576	121.028	0.038741	0.0402568	0.030696	0.035291	0.0287446	0.0540418	0.033541	0.0407947	0.0418871	0.129196	0.116811	0.0782686
Loganin	Lipids and lipid-like molecules	Prenol lipids	Terpene glycosides	Aliphatic heteropolycyclic compounds	-	-	HMDB0247827	6.76	389.1 / 101.0	389.1467	101.0219	0.256271	0.255363	0.257098	0.232719	0.255603	0.257926	0.252374	0.233458	0.214434	0.323558	0.239604	0.251195
Geniposide	Lipids and lipid-like molecules	Prenol lipids	Terpene glycosides	Aliphatic heteropolycyclic compounds	-	-	HMDB0252679	8.26	387.1 / 101.0	387.1335	101.0258	0.936492	0.681189	0.643808	0.621136	0.645988	0.735301	0.773035	0.760286	0.750456	0.995555	0.87877	0.844917
Cinobufagin	Lipids and lipid-like molecules	Steroids and steroid derivatives	Steroid lactones	Aromatic heteropolycyclic compounds	-	-	HMDB0250266	1.74	443.2 / 187.1	443.2222	187.1455	0.0520868	0.0853603	0.110076	0.162575	0.0619546	0.0538031	0.0645467	0.0596858	0.0501391	0.0789303	0.0694796	0.147732
Nootkatone	Lipids and lipid-like molecules	Prenol lipids	Sesquiterpenoids	Aliphatic homopolycyclic compounds	-	-	HMDB0303909	2.35	219.2 / 81.1	219.1758	81.0709	0.107905	0.0749009	0.0756325	0.0650739	0.0786117	0.0842081	0.167166	0.122199	0.119846	0.124037	0.207908	0.197051
Alphitolic acid	Lipids and lipid-like molecules	Glycerophospholipids	Glycerophosphocholines	Aliphatic acyclic compounds	-	-	HMDB0304643	2.02	471.4 / 471.4	471.35	471.35	0.619329	0.622058	0.649948	0.688348	0.62686	0.745944	0.453131	0.510546	0.483811	0.384717	0.357511	0.306378
Taxifolin	Phenylpropanoids and polyketides	Flavonoids	Flavans	Aromatic heteropolycyclic compounds	-	-	HMDB0242509	2.07	303.0 / 125.0	303.0469	125.0227	0.0964728	0.206961	0.188604	0.109849	0.138434	0.158699	0.353933	0.384109	0.255016	0.196248	0.205323	0.25781
13-methylmyristic acid	Lipids and lipid-like molecules	Fatty Acyls	Fatty acids and conjugates	Aliphatic acyclic compounds	-	-	HMDB0061707	1.66	241.2 / 241.2	241.22	241.21	0.499168	0.314633	0.3455	0.247202	0.300447	0.273927	0.215987	0.562446	0.275935	0.238826	0.250486	0.276807
Sorbic acid	Lipids and lipid-like molecules	Fatty Acyls	Fatty acids and conjugates	Aliphatic acyclic compounds	-	-	HMDB0256823	1.55	111.0 / 80.0	111.0477	79.9601	0.237298	0.18561	0.241523	0.151527	0.195586	0.26842	0.193571	0.17725	0.192821	0.189423	0.154745	0.10758
Ingenol Mebutate	Lipids and lipid-like molecules	Prenol lipids	Diterpenoids	Aliphatic homopolycyclic compounds	-	-	HMDB0253485	6.58	429.2 / 99.0	429.2268	99.0463	0.103986	0.114326	0.101295	0.184248	0.20868	0.215349	0.0885304	0.100551	0.0826723	0.119631	0.168159	0.177076
Mevastatin	Organoheterocyclic compounds	Lactones	Delta valerolactones	Aliphatic heteropolycyclic compounds	-	-	HMDB0254692	1.63	391.2 / 185.1	391.2497	185.1343	0.239996	0.24613	0.251732	0.0903382	0.0768383	0.0802916	0.125871	0.144381	0.156835	0.170957	0.198336	0.194853
Catalpol	Organic oxygen compounds	Organooxygen compounds	Carbohydrates and carbohydrate conjugates	Aliphatic heteropolycyclic compounds	-	-	HMDB0242754	7.19	361.1 / 97.0	361.1133	97.0269	0.363913	0.324518	0.275622	0.336027	0.320353	0.317665	0.225521	0.247529	0.217636	0.43909	0.402649	0.405409
Morroniside	Organic oxygen compounds	Organooxygen compounds	Carbohydrates and carbohydrate conjugates	Aliphatic heteropolycyclic compounds	-	-	HMDB0254897	6.71	405.1 / 101.0	405.1371	101.0238	0.141684	0.111974	0.101137	0.175563	0.232564	0.267798	0.0900391	0.0837904	0.105647	0.147998	0.146264	0.158731
Veratric acid	Benzenoids	Benzene and substituted derivatives	Benzoic acids and derivatives	Aromatic homomonocyclic compounds	-	-	HMDB0059763	0	183.1 / 81.0	183.0571	81.0353	3.08196	2.72553	2.9178	2.82899	3.59294	2.50799	3.36321	2.7331	2.64054	2.43712	2.92976	2.87212
Anisomycin	Benzenoids	Phenol ethers	Anisoles	Aromatic heteromonocyclic compounds	-	-	HMDB0243530	8.82	266.1 / 121.1	266.1271	121.0725	0.0758435	0.0487432	0.0956868	0.0833627	0.0748158	0.0727521	0.0736043	0.0687418	0.0517502	0.0801997	0.0619802	0.0499507
Kainic acid	Organic acids and derivatives	Carboxylic acids and derivatives	Amino acids, peptides, and analogues	Aliphatic heteromonocyclic compounds	-	-	HMDB0253757	7.94	214.1 / 80.1	214.0995	80.0584	0.0404831	0.0510163	0.0697016	0.105004	0.110076	0.107755	0.0356043	0.0286207	0.0390329	0.0727597	0.0635095	0.0640802
Isochlorogenic acid A	Organic oxygen compounds	Organooxygen compounds	Alcohols and polyols	Aromatic homomonocyclic compounds	-	-	HMDB0029280	1.87	517.1 / 163.0	517.116	163.0393	0.0254067	0.0349505	0.0791151	0.0532021	0.0977999	0.10511	0.0452007	0.082728	0.0556926	0.0749873	0.0365584	0.0367203
Hematoxylin	Organoheterocyclic compounds	Benzopyrans	1-benzopyrans	Aromatic heteropolycyclic compounds	-	-	HMDB0242211	3.45	301.1 / 137.0	301.0712	137.0252	0.718637	0.801313	0.350942	0.0592891	0.0728053	0.0793185	0.626778	0.874289	0.424302	1.05154	0.568188	0.794419
L-Malate acid	-	-	-	-	-	-	-	8.23	133.0 / 115.1	133	115.1	6.41058	7.87388	8.94016	6.63642	6.18348	6.57964	6.34201	6.39676	6.64524	6.04033	5.9813	5.60377
Fumatrate	-	-	-	-	-	-	-	3.54	115.1 / 71.1	115.1	71.1	6.32148	4.98517	6.27909	5.44263	4.98026	5.25371	5.86997	5.88783	5.83111	5.42553	5.12416	4.90352
Beta-D-Fructose 6 phosphate	-	-	-	-	-	-	-	6.67	259.1 / 97.0	259.1	97	1.53277	1.66157	1.72458	2.11111	1.98507	2.03288	1.94486	1.84135	1.68372	1.08973	1.11709	1.05112
D-Glucose-6-phosphate	-	-	-	-	-	-	-	6.72	259.0 / 97.0	259	97	1.68559	1.75898	1.83591	2.22784	2.23295	2.03928	1.97971	2.10132	1.80401	1.28703	1.15897	1.23122
Fructose 1,6-biphosphate	-	-	-	-	-	-	-	6.39	339.1 / 97.0	339.1	97	0.400119	0.139188	0.172922	0.0922105	0.15244	0.32236	0.165269	0.312209	0.32069	0.272623	0.182567	0.160085
2'-Deoxyguanosine 5'-diphosphatedGDP	-	-	-	-	-	-	-	6.21	426.0 / 79.0	426	79	0.288664	0.266987	0.174404	0.0736157	0.196972	0.24134	0.173897	0.198749	0.176242	0.315096	0.26329	0.19527
2'-Deoxyguanosine 5'-triphosphatedGTP	-	-	-	-	-	-	-	13.48	506.0 / 159.0	506	159	0.304496	0.246073	0.0756948	0.106364	0.0960987	0.230388	0.1108	0.177211	0.218036	0.402843	0.338276	0.235167
Adenosine monophosphate AMP	-	-	-	-	-	-	-	6.67	346.1 / 97.0	346.1	97	0.199082	0.183153	0.154324	0.101266	0.115209	0.11353	0.113452	0.123647	0.126411	0.0908162	0.172539	0.184818
Aniline-2-sulfonate	-	-	-	-	-	-	-	6.58	172.0 / 80.0	172	80	0.0332782	0.101183	0.0876896	0.0434101	0.0500839	0.0585736	0.066073	0.0662698	0.0840114	0.059902	0.0559936	0.0653146
Cytidine 5'-diphosphateCDP	-	-	-	-	-	-	-	10.44	402.0 / 79.0	402	79	0.0884449	0.130057	0.0963139	0.0481121	0.0742841	0.166516	0.127069	0.162815	0.130925	0.127991	0.099766	0.0901544
Indoxyl--D-glucuronide	-	-	-	-	-	-	-	4.97	308.0 / 113.0	308	113	0.271514	0.189885	0.137952	0.119538	0.295679	0.177288	0.215907	0.231024	0.21152	0.251302	0.151025	0.208714
Inosine 5'-diphosphate(IDP)	-	-	-	-	-	-	-	2.21	427.0 / 159.0	427	159	0.0670872	0.106447	0.0740878	0.0585109	0.0541659	0.0695532	0.0764324	0.0702727	0.0437323	0.108714	0.115936	0.0889242
Inosine-monophosphate(IMP)	-	-	-	-	-	-	-	6.53	347.0 / 79.0	347	79	0.124044	0.102924	0.0813287	0.0783878	0.0553019	0.0863208	0.101013	0.104729	0.10399	0.0763472	0.0752585	0.075398
Pantothenic acid(VB5)	-	-	-	-	-	-	-	2.16	218.1 / 88.0	218.1	88.04	0.477988	0.506019	0.520892	0.275516	0.381266	0.317876	0.472832	0.474034	0.405681	0.48395	0.337803	0.367297
Riboflavin-5-monophosphate	-	-	-	-	-	-	-	6.39	455.1 / 97.0	455.1	97	0.187478	0.147979	0.136442	0.0383299	0.039741	0.0468097	0.049559	0.0712836	0.0912184	0.0456129	0.135626	0.144553
Uridine 5'-diphosphate(UDP)	-	-	-	-	-	-	-	9.48	403.0 / 111.0	403	111	0.120891	0.136274	0.155687	0.0675111	0.117698	0.172243	0.0915857	0.115936	0.0863576	0.129362	0.102613	0.100611
Uridine 5'-monophosphate(UMP)	-	-	-	-	-	-	-	6.35	323.0 / 96.9	323	96.9	0.137217	0.12076	0.138925	0.10594	0.11193	0.133258	0.176935	0.173963	0.162017	0.0850247	0.103063	0.106554
Uridine diphosphate glucose(UDP-glucose)	-	-	-	-	-	-	-	6.49	564.9 / 322.9	564.9	322.9	0.401033	0.271567	0.253114	0.205064	0.163509	0.192913	0.208837	0.191228	0.217094	0.246445	0.295936	0.270904
Uridine diphosphategalactose(UDP-galactose)	-	-	-	-	-	-	-	6.49	565.1 / 323.1	565.1	323.1	0.634902	0.398878	0.379938	0.291023	0.254082	0.281311	0.318426	0.31302	0.331731	0.332528	0.441168	0.421401
11-Octadecanoic acid(Vaccenic acid)	-	-	-	-	-	-	-	6.44	281.3 / 281.3	281.25	281.25	0.499988	0.617008	0.640556	0.773942	0.789242	0.762311	0.281072	0.285158	0.398298	0.83974	0.912254	1.10726
24,30-Dihydroxy-12(13)-enolupinol	-	-	-	-	-	-	-	1.7	455.4 / 455.4	455.35	455.35	0.691842	0.683333	0.466433	0.627766	0.544719	0.695274	0.345092	0.302918	0.807243	0.336582	0.408676	0.437182
2-Hydroxyoleanolic acid	-	-	-	-	-	-	-	7.13	471.4 / 471.4	471.35	471.35	0.595526	0.637323	0.636803	0.638681	0.5664	0.707212	0.429495	0.514334	0.563489	0.376684	0.338246	0.362791
3-Epiursolic acid	-	-	-	-	-	-	-	1.7	455.4 / 455.4	455.36	455.36	0.720939	0.735296	0.535242	0.621557	0.612371	0.766794	0.312931	0.289201	0.840651	0.299642	0.367775	0.374683
3-Hydroxyoctadecanoic Acid	-	-	-	-	-	-	-	1.84	299.3 / 299.3	299.26	299.26	0.316932	0.676307	0.611363	0.537914	0.498991	0.555864	0.623349	0.558839	0.538091	0.726933	0.77263	0.751125
9,16-Dihydroxypalmitic acid	-	-	-	-	-	-	-	2.02	287.2 / 287.2	287.22	287.22	0.405658	0.629501	0.400075	0.50358	0.582037	0.618544	0.508811	0.409181	0.490216	0.460382	0.475177	0.375812
Gastrodin	-	-	-	-	-	-	-	6.67	285.1 / 105.0	285.1004	105.0374	0.353248	0.404717	0.572524	0.666216	0.81363	0.59615	0.470975	0.4794	0.478376	0.539486	0.523195	0.583232
Methyl 3,4-dihydroxybenzoate	-	-	-	-	-	-	-	1.89	167.0 / 108.0	167.0341	108.0221	0.090738	0.0928425	0.0742834	0.0805549	0.0540447	0.0626958	0.0875127	0.0653542	0.061019	0.0650159	0.0900297	0.0550383
1,4-Diaminobutane (dihydrochloride)	-	-	-	-	-	-	-	10.88	159.8 / 59.0	159.8415	59.0154	0.0696287	0.149133	0.149154	0.184782	0.173896	0.157467	0.151486	0.142801	0.170736	0.16029	0.145375	0.143083
L-Hisidine	-	-	-	-	-	-	-	12.99	154.1 / 93.0	154.0634	93.0441	0.0357171	0.0789492	0.100557	0.341384	0.465079	0.390506	0.0864199	0.0549574	0.0679695	0.11814	0.0989864	0.107223
Sophoricoside	-	-	-	-	-	-	-	2.27	431.1 / 268.0	431.1018	268.0389	0.215735	0.199373	0.234208	0.118801	0.164751	0.184541	0.103122	0.102198	0.109522	0.152728	0.109271	0.101424
Butein	-	-	-	-	-	-	-	5.51	271.1 / 91.0	271.0596	91.018	0.0743146	0.0553306	0.0893485	0.0897477	0.0836225	0.0931836	0.0839396	0.0886926	0.0940256	0.0849485	0.0666532	0.0764111
Ingenol	-	-	-	-	-	-	-	6.52	347.2 / 123.1	347.1856	123.0819	0.0684935	0.0718717	0.0934958	0.104129	0.118471	0.108878	0.106887	0.100454	0.0919331	0.117445	0.114483	0.102023
Baicalein	-	-	-	-	-	-	-	7.91	269.0 / 137.0	269.0455	136.9858	0.087698	0.0507679	0.129399	0.116592	0.186257	0.132721	0.115341	0.0904266	0.10422	0.072157	0.107787	0.0924322
Hispidulin	-	-	-	-	-	-	-	3.4	299.1 / 284.0	299.0543	284.0292	0.0775568	0.0396854	0.0408825	0.126771	0.0445086	0.0431065	0.0509321	0.0269684	0.0338089	0.0557823	0.101008	0.100064
(E/Z)-Polydatin	-	-	-	-	-	-	-	2.25	389.1 / 227.1	389.1231	227.0717	0.926857	0.65839	0.642452	0.32382	0.343631	0.39395	0.513028	0.50302	0.518048	0.58804	0.459442	0.455644
(E)-m-Coumaric acid	-	-	-	-	-	-	-	6.36	163.0 / 119.0	163.0394	119.0493	0.158628	0.16598	0.142904	0.085092	0.102527	0.106497	0.135234	0.181535	0.27971	0.167696	0.127654	0.136907
Homoplantaginin	-	-	-	-	-	-	-	2.17	461.1 / 283.0	461.108	283.0204	0.076457	0.111418	0.0618745	0.0857778	0.0802273	0.0764756	0.0760512	0.0666929	0.0528528	0.0751208	0.0466508	0.0490415
Hexahydrocurcumin	-	-	-	-	-	-	-	1.93	373.2 / 179.1	373.1675	179.0669	0.040823	0.0934873	0.0671926	0.0533368	0.0645588	0.0542019	0.0515833	0.0487246	0.145768	0.110101	0.0391435	0.0576995
Atractyloside A	-	-	-	-	-	-	-	4.14	447.2 / 59.0	447.2158	59.0132	0.181267	0.212259	0.162844	0.0700179	0.0743039	0.0869026	0.0992988	0.137362	0.116891	0.181822	0.163749	0.135412
Olsalazine (Disodium)	-	-	-	-	-	-	-	6.39	345.0 / 183.0	345.0072	183.0482	0.107159	0.0972809	0.0935725	0.0694562	0.0541328	0.0712473	0.0753293	0.0800465	0.0723772	0.0989607	0.0967134	0.0898124
Betamethasone dipropionate	-	-	-	-	-	-	-	7.17	503.2 / 73.0	503.2497	73.0307	0.100948	0.0794976	0.0670021	0.065139	0.064395	0.0835154	0.0903983	0.0958338	0.0786944	0.0883966	0.0785803	0.070187
AICAR (phosphate)	-	-	-	-	-	-	-	2.97	355.1 / 125.1	355.0734	125.0549	0.106956	0.196693	0.146014	0.0765067	0.085871	0.0925794	0.10666	0.0791185	0.084101	0.136014	0.0830137	0.082745
2-Hydroxy-4-methoxybenzoic acid	-	-	-	-	-	-	-	3.5	167.0 / 108.0	167.037	108.0239	0.118193	0.120184	0.103947	0.0438474	0.0461418	0.0365795	0.0651924	0.0698705	0.0670766	0.116352	0.0809278	0.0647639
Helicid	-	-	-	-	-	-	-	2.3	283.1 / 121.0	283.0814	121.0302	0.0750277	0.084217	0.0698604	0.0356863	0.0406508	0.049043	0.0404293	0.0279419	0.0438964	0.0600611	0.0665971	0.0691246
Engeletin	-	-	-	-	-	-	-	1.9	433.1 / 269.0	433.1084	269.0434	0.129627	0.144723	0.108244	0.0559986	0.0638778	0.0760516	0.113376	0.1218	0.119809	0.123759	0.0891706	0.0736858
2-Aminobenzenesulfonamide	-	-	-	-	-	-	-	7.99	171.0 / 79.0	171.0258	78.9761	0.131696	0.105813	0.110862	0.0662048	0.0581038	0.0630903	0.0810323	0.132326	0.106188	0.11074	0.14183	0.130098
(-)-Corey lactone diol	-	-	-	-	-	-	-	7.94	171.1 / 79.1	171.065	79.0552	0.122863	0.109715	0.112914	0.0612005	0.0576291	0.0636952	0.102761	0.108755	0.101042	0.103918	0.139718	0.12401
20-Deoxyingenol	-	-	-	-	-	-	-	5.43	331.2 / 85.0	331.1945	85.0282	0.128578	0.0846534	0.105492	0.118884	0.13312	0.139793	0.183415	0.190559	0.188396	0.160235	0.115174	0.099214
Citulline	-	-	-	-	-	-	-	7.88	177.2 / 70.0	177.2	70	0.0966464	0.0775132	0.160605	0.146524	0.159823	0.145749	0.0633689	0.112471	0.0979236	0.0620103	0.0629348	0.0535245
2-Aminophenol	-	-	-	-	-	-	-	2.29	110.0 / 65.0	110	65	0.177912	0.13653	0.165072	0.411034	0.314415	0.348037	0.244018	0.180302	0.211701	0.277647	0.389942	0.313864
Abrine	-	-	-	-	-	-	-	4.09	219.1 / 132.0	219.12	132	0.0749965	0.0617734	0.0714917	0.0743913	0.0673049	0.0822348	0.0923381	0.104931	0.092064	0.134296	0.222709	0.204908
cis-4-Hydroxy-D-proline	-	-	-	-	-	-	-	6.33	132.0 / 86.0	132	86	0.205753	0.225848	0.260595	0.382387	0.462779	0.426007	0.2604	0.237249	0.261509	0.294152	0.488845	0.522241
Gama-glutamylalanine	-	-	-	-	-	-	-	7.93	219.1 / 84.0	219.1	84	0.281723	0.288911	0.379523	0.202402	0.367688	0.367783	0.372142	0.405692	0.378967	0.186379	0.251198	0.184597
Inosine triphosphate(ITP)	-	-	-	-	-	-	-	9.34	509.0 / 137.0	509	137	0.0945718	0.0234038	0.0242402	0.0277054	0.0346846	0.0509105	0.0461339	0.0600158	0.0552312	0.0619419	0.0865079	0.0586552
N-Methyl-aspartic acid	-	-	-	-	-	-	-	6.91	148.0 / 88.0	148	88	0.258105	0.238785	0.263865	0.371964	0.346232	0.376192	0.413846	0.408763	0.383996	0.195317	0.27185	0.363725
4-Aminoindole	-	-	-	-	-	-	-	1.7	133.1 / 105.1	133.1	105.1	0.0401505	0.0160279	0.0360914	0.0543224	0.0330585	0.0499899	0.0640291	0.044677	0.0554564	0.1724	0.293965	0.282696
2,6-Diaminooimelic acid	-	-	-	-	-	-	-	7.4	191.1 / 128.0	191.1	128	0.138424	0.133962	0.144412	0.100488	0.124653	0.11415	0.111988	0.120254	0.141344	0.0923779	0.12049	0.122082
1-Linolenoyl-rac-glycerol-diglucoside	-	-	-	-	-	-	-	2.24	677.4 / 677.4	677.37	677.37	0.10701	0.129104	0.197642	0.134529	0.286776	0.314487	0.151485	0.258966	0.168733	0.104922	0.154369	0.164555
H-Abu-OH	-	-	-	-	-	-	-	7.45	104.1 / 58.1	104.0651	58.0668	0.158213	0.143568	0.148466	0.30199	0.242457	0.25001	0.212817	0.196144	0.210544	0.157356	0.216137	0.201441
Danofloxacin (mesylate)	-	-	-	-	-	-	-	11.58	454.4 / 358.2	454.3639	358.1687	0.09234	0.117751	0.142157	0.10564	0.0995033	0.114537	0.0984283	0.0989745	0.0982693	0.120666	0.0823334	0.0881294
(-)-Menthol	-	-	-	-	-	-	-	7.4	157.0 / 79.0	157.0292	79.0287	0.0605207	0.0441545	0.0463953	0.0647399	0.0479816	0.0541661	0.0777421	0.0858844	0.0685569	0.0493931	0.0577719	0.0898834
(R)-Serine	-	-	-	-	-	-	-	8.22	106.0 / 60.0	106.0453	60.0436	0.326956	0.259802	0.32342	0.24277	0.238952	0.22872	0.322007	0.297509	0.294617	0.240683	0.26961	0.25545
Betaine (hydrochloride)	-	-	-	-	-	-	-	3.7	154.1 / 81.1	154.1269	81.0783	0.121662	0.132075	0.131267	0.0996101	0.0847372	0.0870271	0.102064	0.0759817	0.0710584	0.0689831	0.112737	0.0823709
H-HoArg-OH	-	-	-	-	-	-	-	7.64	189.1 / 84.1	189.1367	84.0793	0.090158	0.125872	0.356526	0.357754	0.454413	0.456981	0.432836	0.253488	0.205962	0.272912	0.314421	0.278063
D(-)-2-Aminobutyric acid	-	-	-	-	-	-	-	7.01	104.1 / 58.1	104.066	58.0631	1.1785	1.80266	1.73269	1.89056	2.35628	2.17658	1.16979	1.11524	0.942013	0.624962	1.25456	0.983782
H-Tyr(3-I)-OH	-	-	-	-	-	-	-	1.61	308.0 / 135.1	307.9687	135.0656	0.0303599	0.0623536	0.10253	0.127146	0.0831504	0.0558666	0.107358	0.0937836	0.0704642	0.0335556	0.0437703	0.0387381
NSC 16590	-	-	-	-	-	-	-	6.96	104.1 / 58.1	104.0662	58.0951	1.15356	1.86864	1.78655	1.81905	2.36431	2.20948	1.19432	1.1066	0.962458	0.646952	0.971825	1.02824
1-Methyl-6-oxo-1,6-dihydropyridine-3-carboxamide	-	-	-	-	-	-	-	4.09	153.1 / 78.0	153.06	78.0334	0.0292456	0.0232275	0.0286351	0.0505923	0.0312234	0.0340418	0.0381886	0.0367458	0.0533095	0.110361	0.102442	0.0846667
Catharanthine	-	-	-	-	-	-	-	7.65	337.2 / 144.1	337.1812	144.08	0.0847697	0.236527	0.253018	0.339927	0.220948	0.225271	0.251583	0.190606	0.17259	0.100901	0.180945	0.239226
Lathyrol	-	-	-	-	-	-	-	3.93	335.2 / 105.1	335.2077	105.0692	0.03313	0.0177118	0.0487309	0.027249	0.0184668	0.0224305	0.110087	0.0897718	0.0648057	0.0642438	0.0324287	0.0343612
Fraxin	-	-	-	-	-	-	-	6.67	371.1 / 194.0	371.0823	194.0219	0.0177966	0.0273121	0.191403	0.0884375	0.103798	0.116884	0.0425932	0.02924	0.0390955	0.167762	0.0796174	0.0712389
Osthole	-	-	-	-	-	-	-	6.04	245.1 / 131.1	245.1086	131.0564	0.03743	0.032978	0.0403429	0.05628	0.0674265	0.0721819	0.063339	0.0455849	0.0501939	0.0585827	0.0280616	0.0266109
Gentiopicroside	-	-	-	-	-	-	-	3.34	357.1 / 149.1	357.118	149.0636	0.0742962	0.0440892	0.0540175	0.0497123	0.0666864	0.0725052	0.111662	0.1171	0.12135	0.264831	0.24681	0.24175
Swertiamarin	-	-	-	-	-	-	-	3.4	375.1 / 177.1	375.1187	177.0539	0.0391577	0.043673	0.0413266	0.0433995	0.0562457	0.038787	0.077626	0.0932171	0.0986789	0.0688696	0.0462181	0.0449831
PCL 016	-	-	-	-	-	-	-	8.42	124.0 / 78.0	124.037	78.0336	0.395078	0.358823	0.394984	0.15186	0.180317	0.160572	0.330762	0.322188	0.261328	0.180345	0.17289	0.154584
Deguelin	-	-	-	-	-	-	-	8.66	395.1 / 213.1	395.147	213.091	0.0360612	0.0785027	0.1094	0.0660888	0.058895	0.0610989	0.0876396	0.0681839	0.0419525	0.0295111	0.0337962	0.0286008
Butylphthalide	-	-	-	-	-	-	-	1.68	191.1 / 91.1	191.0997	91.0526	0.107236	0.107629	0.076472	0.0849631	0.089822	0.115987	0.113372	0.133381	0.137976	0.132202	0.136908	0.149454
Demeclocycline (hydrochloride)	-	-	-	-	-	-	-	1.76	502.4 / 89.1	502.3717	89.0703	0.106208	0.0419265	0.0739677	0.120095	0.0953832	0.112661	0.0846737	0.131605	0.148261	0.0761292	0.0608849	0.0566586
10-Undecenoic acid (zinc salt)	-	-	-	-	-	-	-	1.74	433.2 / 121.1	433.227	121.0675	0.181852	0.159642	0.109013	0.188579	0.206581	0.185377	0.180331	0.238897	0.215976	0.210458	0.128227	0.172399
Doripenem (monohydrate)	-	-	-	-	-	-	-	1.68	439.1 / 122.1	439.1275	122.0991	0.180711	0.162362	0.140972	0.17301	0.0912351	0.219288	0.204616	0.272284	0.306489	0.140919	0.132438	0.132805
L-Praziquanamine	-	-	-	-	-	-	-	1.66	203.1 / 132.1	203.1106	132.0792	0.0799211	0.0914149	0.0755021	0.0653825	0.0855593	0.0768931	0.104495	0.0931435	0.0873127	0.0984418	0.0841642	0.0621289
Nanofin	-	-	-	-	-	-	-	2.09	114.1 / 55.1	114.1217	55.0535	0.272631	0.234378	0.220381	0.269131	0.301645	0.274896	0.279743	0.216811	0.277449	0.256058	0.334275	0.306733
NADP	-	-	-	-	-	-	-	8.74	742.1 / 620.0	742.1	620	0.151304	0.137758	0.148302	0.130562	0.138233	0.133759	0.124674	0.121425	0.129792	0.173862	0.142625	0.142187
Cyclic-AMP	-	-	-	-	-	-	-	3.5	328.0 / 134.0	328	134	0.0803288	0.0477559	0.0400479	0.0502766	0.0442411	0.0537131	0.0955241	0.066571	0.0756003	0.0606447	0.0712633	0.0539272
TPP	-	-	-	-	-	-	-	2.07	423.0 / 302.0	423	302	0.0970084	0.0292466	0.0227161	0.0464592	0.0379736	0.0353236	0.0592893	0.0516538	0.0763639	0.194572	0.181892	0.199826
Thiamine pyrophosphate	-	-	-	-	-	-	-	2.02	423.0 / 302.0	423	302	0.0719048	0.017839	0.0173399	0.047334	0.0367948	0.0390398	0.0529195	0.0518579	0.0808779	0.162855	0.181177	0.176303
(1'R,3R,5R,8'S)-Dihydrophaseic acid-O--D-glucoside	-	-	-	-	-	-	-	9.29	443.2 / 161.0	443.19	161.04	0.110376	0.123993	0.144119	0.0958845	0.112949	0.0957296	0.101953	0.130838	0.126188	0.166577	0.115902	0.127263
Demethylwedelolactone-3-O-glucoside	-	-	-	-	-	-	-	4.65	461.1 / 401.2	461.07	401.18	1.42419	1.37485	1.19028	0.606379	0.628371	0.668803	0.518828	0.531668	0.541139	0.77897	0.589591	0.590494
Taxifolin(Dihydroquercetin)	-	-	-	-	-	-	-	2.07	303.1 / 125.0	303.05	125.02	0.0858058	0.130216	0.086527	0.094616	0.101576	0.0997501	0.117931	0.170542	0.109427	0.0985701	0.0698663	0.0818016
Resveratrol	-	-	-	-	-	-	-	2.35	227.1 / 143.0	227.0698	143.0489	0.175068	0.0882819	0.0801333	0.0237528	0.02286	0.0223577	0.0766187	0.0937014	0.0723825	0.113231	0.0690261	0.0785329
Adenosine-3,5-cyclic monophosphate(cAMP)	-	-	-	-	-	-	-	5	328.0 / 134.0	328	134	0.0810201	0.100653	0.132105	0.105476	0.12197	0.170805	0.0962794	0.0845207	0.106696	0.073163	0.0845248	0.0666504
Adenosine-5-diphosphate(ADP)	-	-	-	-	-	-	-	8.96	426.0 / 159.0	426	159	0.180692	0.169763	0.143729	0.0746081	0.114298	0.143182	0.166573	0.171891	0.113264	0.195765	0.20057	0.159067
Adenosine-5-triphosphate(ATP)	-	-	-	-	-	-	-	9.14	506.0 / 79.0	506	79	0.352877	0.140489	0.0633607	0.0805905	0.101399	0.165693	0.0811309	0.213417	0.231043	0.39613	0.308437	0.248585
Guanosine diphosphate(GDP)	-	-	-	-	-	-	-	8.88	442.0 / 79.0	442	79	0.582031	0.315572	0.303614	0.163013	0.258213	0.311215	0.2713	0.306376	0.231903	0.642353	0.541421	0.470128
Guanosine monophosphate GMP	-	-	-	-	-	-	-	8.5	362.1 / 79.1	362.1	79.1	0.0746594	0.0699852	0.102645	0.111403	0.0982379	0.0855209	0.121236	0.111052	0.0975749	0.0474732	0.0429379	0.0331413
D-Ribose 5-phosphate	-	-	-	-	-	-	-	8.5	229.0 / 79.0	229	79	0.259819	0.212356	0.229297	0.369768	0.321518	0.495001	0.236702	0.225723	0.211427	0.192622	0.218324	0.198458
Citric acid	-	-	-	-	-	-	-	8.69	191.0 / 111.1	191	111.1	4.25922	6.30107	6.68054	6.54479	5.74744	6.18415	5.84894	5.92739	5.43646	5.32963	5.71883	5.42679
Pyruvic acid	-	-	-	-	-	-	-	7.81	87.1 / 43.1	87.1	43.1	0.489708	0.385513	0.427797	0.407318	0.373603	0.408884	0.466933	0.472944	0.487636	0.430724	0.41785	0.40844
Aspartic acid	-	-	-	-	-	-	-	8.13	132.0 / 88.0	132	88	0.724277	0.612879	0.68359	0.839512	0.833917	0.827582	0.563438	0.57937	0.622542	1.09547	1.13331	1.06054
Glucose 6-phosphate G6P	-	-	-	-	-	-	-	8.69	259.0 / 97.0	259	97	1.59226	1.26641	1.58692	1.70393	1.56423	1.37134	1.58672	1.50035	1.24161	0.852283	0.808782	0.939276
3-Phosphoglycerate	-	-	-	-	-	-	-	6.2	185.0 / 79.0	185	79	0.332171	0.42067	0.32918	0.427316	0.400083	0.434359	0.254042	0.300466	0.277367	0.303952	0.268909	0.205942
Oxaloacetic acid	-	-	-	-	-	-	-	6.44	131.1 / 87.1	131.1	87.1	0.331251	0.27938	0.311671	0.335789	0.319128	0.311556	0.389644	0.250975	0.282263	0.315823	0.306001	0.254638
Maleic Acid	-	-	-	-	-	-	-	7.65	115.0 / 71.0	114.9988	71.0265	0.208067	0.197495	0.218217	0.235274	0.213229	0.221454	0.26265	0.258183	0.253214	0.234883	0.226281	0.218223
Benzoic acid	-	-	-	-	-	-	-	2.22	121.0 / 77.0	121.0309	77.042	0.0378605	0.0332186	0.0840804	0.113372	0.0805448	0.0846168	0.117057	0.115685	0.101486	0.10122	0.0802306	0.0666439
L-Gulono-1,4-lactone	-	-	-	-	-	-	-	4.01	177.0 / 59.0	177.0387	59.0132	0.942673	0.901498	0.906184	0.767919	0.806047	0.854771	0.683699	0.677866	0.679133	0.716822	0.630978	0.623224
Isoferulic acid	-	-	-	-	-	-	-	2.11	193.0 / 133.0	193.0479	133.0296	0.0971989	0.074552	0.0923083	0.0578612	0.118245	0.0930513	0.0523119	0.0946771	0.0684969	0.0438622	0.0362981	0.0811113
Chenodeoxycholic Acid	-	-	-	-	-	-	-	2.33	391.3 / 373.3	391.2917	373.2821	0.0357821	0.0260553	0.0424287	0.041973	0.0221776	0.0264036	0.132562	0.119003	0.149612	0.0308957	0.0271609	0.029945
N-Acetyl-L-methionine	-	-	-	-	-	-	-	4.6	190.1 / 84.1	190.0518	84.0696	0.0554817	0.0856292	0.0789	0.0880339	0.0882534	0.102954	0.109633	0.130688	0.116816	0.121755	0.0891277	0.0845821
Genistein	-	-	-	-	-	-	-	9.33	269.0 / 133.0	269.0473	133.0295	0.270446	0.0959885	0.114683	0.0948392	0.0582382	0.0813751	0.0964976	0.0723377	0.0912454	0.0772555	0.130579	0.105163
Valproic acid	-	-	-	-	-	-	-	6.82	143.1 / 71.0	143.1054	71.0196	0.210768	0.201041	0.190913	0.26479	0.233784	0.188013	0.24272	0.241373	0.247181	0.235132	0.250801	0.239233
Genkwanin	-	-	-	-	-	-	-	1.76	283.1 / 268.0	283.0597	268.0369	0.0759998	0.0526731	0.0745953	0.0722627	0.0708029	0.0533707	0.0566309	0.0488077	0.0626461	0.0735004	0.0512312	0.044948
Mangiferin	-	-	-	-	-	-	-	2.3	421.1 / 301.0	421.0733	301.0359	0.0233844	0.0508128	0.0299382	0.0807634	0.0580149	0.0629735	0.10777	0.0949536	0.143431	0.36382	0.337236	0.414247
Pterostilbene	-	-	-	-	-	-	-	1.36	255.1 / 197.1	255.1008	197.0614	0.119867	0.0320712	0.0440784	0.029167	0.0660674	0.0980289	0.0477427	0.0522381	0.0452509	0.0313251	0.0197686	0.0382452
Emodin	-	-	-	-	-	-	-	1.68	269.0 / 225.1	269.0411	225.0537	0.0404221	0.0645743	0.0338329	0.0407787	0.0403352	0.0566751	0.0823461	0.0960566	0.118502	0.0245957	0.0340656	0.0340669
2-Naphthol	-	-	-	-	-	-	-	1.74	143.0 / 115.1	143.0484	115.0546	0.0523725	0.106737	0.0289391	0.168177	0.1787	0.112149	0.0237765	0.0373776	0.14527	0.0541147	0.0403141	0.125444
Triclosan	-	-	-	-	-	-	-	6.04	288.9 / 142.0	288.9415	141.9842	0.150824	0.130908	0.132128	0.103261	0.118378	0.124073	0.119699	0.134006	0.144343	0.102029	0.0828209	0.100267
1-beta-D-Arabinofuranosyluracil	-	-	-	-	-	-	-	8.58	243.1 / 111.0	243.0639	111.017	0.0792692	0.331915	0.469019	0.298704	0.31959	0.283869	0.302562	0.345633	0.264859	0.0657932	0.0727058	0.100127
Neochlorogenic acid	-	-	-	-	-	-	-	5.27	353.1 / 191.1	353.0865	191.0565	6.99525	8.8025	8.43596	4.2314	7.26064	7.74074	6.81816	7.37945	9.21805	5.09993	6.46678	6.36045
Procyanidin B2	-	-	-	-	-	-	-	4.63	577.1 / 407.1	577.1351	407.0678	1.88317	1.42787	1.29904	0.678005	0.813329	0.879276	1.50118	1.49788	1.34658	1.70015	1.19439	1.27111
Mycophenolic acid	-	-	-	-	-	-	-	5.03	319.1 / 191.0	319.1164	191.0353	0.0480615	0.0485382	0.0363141	0.0319144	0.0393355	0.0530737	0.088902	0.0755813	0.0910615	0.00826776	0.0195766	0.0282911
2,3,5,4'-Tetrahydroxystilbene 2-O--D-glucoside	-	-	-	-	-	-	-	4.33	405.1 / 243.1	405.1167	243.0663	0.182074	0.16954	0.151546	0.0549554	0.0763408	0.0589517	0.176467	0.163245	0.157621	0.134657	0.127036	0.120057
(-)-Epicatechin gallate	-	-	-	-	-	-	-	2.3	441.1 / 289.1	441.0878	289.077	0.121078	0.120336	0.137012	0.118965	0.11059	0.0978632	0.0832553	0.0640836	0.0562221	0.042407	0.0390363	0.0398505
Buparvaquone	-	-	-	-	-	-	-	3.34	325.2 / 186.1	325.1859	186.0509	0.169288	0.195719	0.235104	0.0808509	0.0860817	0.108097	0.127711	0.124528	0.110319	0.11347	0.165472	0.142149
4-Methylesculetin	-	-	-	-	-	-	-	8.5	191.0 / 103.1	191.0406	103.0596	0.107036	0.139016	0.160599	0.149955	0.15185	0.150894	0.16657	0.13761	0.126589	0.110012	0.0852638	0.117307
Methoxyindoleacetic acid	-	-	-	-	-	-	-	7.79	206.1 / 147.5	206.1	147.5	0.303899	0.257961	0.24084	0.195907	0.167579	0.158567	0.150035	0.165222	0.173903	0.1407	0.187635	0.186474
Glutamic acid	-	-	-	-	-	-	-	7.98	148.1 / 84.1	148.1	84.1	3.78746	3.64067	3.51755	3.62185	3.3685	3.89028	3.8038	3.74047	3.49341	3.17981	3.51669	3.33273
L-Lysine	-	-	-	-	-	-	-	8.13	147.1 / 84.1	147.1067	84.0807	0.490677	0.629119	0.697002	0.51069	0.357485	0.394727	0.615114	0.584657	0.541905	0.446295	0.574563	0.491684
Agmatine (sulfate)	-	-	-	-	-	-	-	8.22	229.1 / 72.1	229.0952	72.0837	0.178414	0.149005	0.164152	0.118082	0.138684	0.147583	0.145316	0.157123	0.15959	0.0722923	0.0955985	0.105505
Aminobutyric acid	-	-	-	-	-	-	-	8.18	104.1 / 69.0	104.0695	69.0335	0.245233	0.232886	0.243379	0.326311	0.288931	0.27942	0.2903	0.307922	0.29555	0.242766	0.248254	0.284777
H-HoPro-OH	-	-	-	-	-	-	-	7.88	130.1 / 56.0	130.0805	56.0487	0.803446	0.699457	0.685447	0.793012	0.690362	0.840824	0.749109	0.78717	0.792165	0.677557	0.779903	0.710239
N-Acetylornithine	-	-	-	-	-	-	-	7.45	175.1 / 74.0	175.1013	74.0226	0.0414009	0.047795	0.0469188	0.0700593	0.109833	0.0924742	0.0497448	0.0500211	0.0546964	0.0435122	0.0724436	0.0314237
Dicoumarol	-	-	-	-	-	-	-	1.61	337.1 / 163.0	337.0602	163.0384	0.0522308	0.067267	0.102257	0.105891	0.0962955	0.095816	0.0945606	0.0886575	0.0704643	0.0610878	0.0620187	0.0890802
Nitrofurazone	-	-	-	-	-	-	-	6.63	199.0 / 54.0	199.0478	54.0344	0.107176	0.10681	0.098627	0.101813	0.0793393	0.114776	0.102912	0.100473	0.0982536	0.112156	0.0828869	0.0867152
Schisandrin C	-	-	-	-	-	-	-	2.09	385.1 / 285.1	385.1486	285.0738	0.121178	0.0556692	0.109277	0.0656401	0.0792995	0.110158	0.0897083	0.0655695	0.091128	0.0719204	0.0476975	0.0639619
Leucyl-phenylalanine	-	-	-	-	-	-	-	1.98	279.2 / 86.1	279.1605	86.1032	0.0479283	0.0400198	0.0418602	0.0493722	0.0488759	0.060831	0.0805986	0.0706177	0.0658078	0.067973	0.0466712	0.0466167

## Sheet: Table S2
Table S2. Differential metabolites detected across 4 distinct ripening stages of Malus prunifolia (Willd.) Borkh.
																			S2 VS S3					S3 VS S4					S4 VS S5
INDEX	SUPER CLASS	MAIN CLASS	SUB CLASS	CAS	KEGG ID	HMDB ID	S2-1	S2-2	S2-3	S3-1	S3-2	S3-3	S4-1	S4-2	S4-3	S5-1	S5-2	S5-3	VIP	P	FC	|LOG2FC|	Up/Down	VIP	P	FC	|LOG2FC|	Up/Down	VIP	P	FC	|LOG2FC|	Up/Down	SUB CLASS
Asparagine	Organic acids and derivatives	Carboxylic acids and derivatives	Amino acids, peptides, and analogues	70-47-3	C00152	HMDB0000168	0.989942	1.81554	2.02905	4.25914	4.68536	4.5467	2.01377	2.01335	1.91008	2.42127	2.69288	2.5112	4.9019	0.00216619	7.6653	0.884529	Sig	4.65334	0.00213291	0.195337	0.709215	Sig	1.9694	0.00118734	1.4958	0.174874	Sig	4
Phlorizin	Phenylpropanoids and polyketides	Flavonoids	Flavonoid glycosides	60-81-1	C01604	HMDB0036634	5.17489	4.18268	4.07842	1.88172	1.9703	1.74643	5.20758	5.51056	5.4121	2.2705	1.73433	1.86696	4.63316	0.000598411	0.195069	0.709812	Sig	5.5067	6.90573e-006	8.38057	0.923274	-	4.9655	1.61141e-005	0.123491	0.908365	-	1
Proline	Organic acids and derivatives	Carboxylic acids and derivatives	Amino acids, peptides, and analogues	147-85-3	C00148	HMDB0000162	1.3151	2.24145	2.04322	3.60479	3.82121	3.14177	2.36766	1.96785	2.20246	3.77318	4.87053	4.55644	3.6496	0.0134579	3.67492	0.565248	Sig	3.31654	0.0174508	0.387069	0.412212	Sig	3.92285	0.00346663	3.68686	0.566657	Sig	3
Ornithine	Organic acids and derivatives	Carboxylic acids and derivatives	Amino acids, peptides, and analogues	3184-13-2	C00077	HMDB0000214	0.238873	0.771235	0.898392	2.10768	2.34516	2.2112	0.693998	0.576718	0.533552	0.884875	1.01705	0.931437	3.62178	0.00227499	10.5912	1.02495	Sig	3.73244	0.00168894	0.0749021	1.12551	Sig	1.53177	0.00399881	2.20459	0.343328	Sig	4
L-Asparagine	Organic acids and derivatives	Carboxylic acids and derivatives	Amino acids, peptides, and analogues	70-47-3	C00152	HMDB0000168	0.321155	0.654371	0.728643	1.85487	2.1607	2.02258	0.702044	0.681194	0.641392	0.815411	0.917666	0.826753	3.48055	0.00362051	12.1601	1.08494	Sig	3.38597	0.00376636	0.112818	0.947622	Sig	1.09111	0.00764292	1.44849	0.160916	Sig	4
L-Proline	Organic acids and derivatives	Carboxylic acids and derivatives	Amino acids, peptides, and analogues	147-85-3	C00148	HMDB0000162	0.740277	1.39641	1.26488	2.41825	2.61273	2.02414	1.48515	1.20743	1.35875	2.53362	3.48805	3.24826	3.12646	0.0176419	4.3736	0.640839	Sig	2.8457	0.023324	0.33197	0.478901	Sig	3.45513	0.00637971	4.74652	0.676375	Sig	3
Valine	Organic acids and derivatives	Carboxylic acids and derivatives	Amino acids, peptides, and analogues	72-18-4	C00183	HMDB0000883	0.407586	0.529843	0.551761	1.58947	1.64857	1.40647	0.830284	0.771457	0.804431	1.29181	1.75001	1.68242	3.00574	0.0022871	10.3875	1.01651	Sig	2.51483	0.00488612	0.270942	0.567124	Sig	2.28959	0.00809508	3.52009	0.546554	Sig	4
L-Arginine	Organic acids and derivatives	Carboxylic acids and derivatives	Amino acids, peptides, and analogues	74-79-3	C00062	HMDB0000517	0.641324	0.604931	0.893893	1.64615	1.91918	1.68075	0.825433	0.918385	1.0012	0.862676	0.638943	0.772159	2.95584	0.0074201	6.37643	0.804578	Sig	2.65045	0.0112836	0.27494	0.560762	Sig	0.88569	0.0902248	0.637436	0.195563	-	4
Arginine	Organic acids and derivatives	Carboxylic acids and derivatives	Amino acids, peptides, and analogues	74-79-3	C00062	HMDB0000517	0.697303	0.819081	1.10188	1.70905	2.06465	1.72045	0.996838	0.840345	0.980045	0.813536	0.748691	0.761448	2.80674	0.0183485	4.63002	0.665583	Sig	2.72815	0.0187109	0.262938	0.580147	Sig	0.986524	0.0328287	0.617594	0.209297	-	2
Alanine	Organic acids and derivatives	Carboxylic acids and derivatives	Amino acids, peptides, and analogues	56-41-7	C00041	HMDB0000161	1.00593	1.0541	0.955091	1.88127	1.89084	1.81541	1.84734	1.84457	1.82275	0.621997	0.691138	0.702009	2.71624	0.000583447	3.79569	0.579291	Sig	0.2987	0.884994	0.988809	0.00488759	-	2.90574	6.99292e-007	0.121295	0.916157	-	2
DL-Arginine	Organic acids and derivatives	Carboxylic acids and derivatives	Amino acids, peptides, and analogues	0	C02385	HMDB0251511	0.579435	0.785232	1.12363	1.63183	1.85753	1.67547	0.805398	0.935913	1.00102	0.764401	0.807824	0.620902	2.68051	0.0113747	4.28305	0.631753	Sig	2.61291	0.00804179	0.28449	0.545933	Sig	1.00428	0.0438102	0.583943	0.23363	Sig	2
Sarcosine	Organic acids and derivatives	Carboxylic acids and derivatives	Amino acids, peptides, and analogues	107-97-1	C00213	HMDB0000271	0.997261	1.0218	0.924146	1.84116	1.83791	1.75021	1.82777	1.8404	1.73115	0.605705	0.669599	0.676871	2.6712	0.000567237	3.76795	0.576105	Sig	0.0850138	0.954264	1.00504	0.00218335	-	2.88293	3.09938e-005	0.118623	0.925831	-	2
2,3-Diaminopropionic acid	Organic acids and derivatives	Carboxylic acids and derivatives	Amino acids, peptides, and analogues	4033-39-0	C03401	HMDB0002006	2.92981	2.02498	2.67971	1.5849	1.55884	1.71881	1.08666	1.9805	2.21418	2.29555	1.62114	1.27124	2.60238	0.0352281	0.445461	0.35119	Sig	0.478883	0.547385	1.28224	0.107969	-	0.106078	0.816169	0.884057	0.0535197	-	1
Ribose	Organic oxygen compounds	Organooxygen compounds	Carbohydrates and carbohydrate conjugates	613-83-2	C00121	HMDB0000283	3.84049	3.04624	3.02104	2.36893	2.44678	2.44021	2.66439	2.67813	2.52736	3.16298	2.03744	2.03578	2.53218	0.0154355	0.600125	0.221758	Sig	1.25844	0.104166	1.19329	0.076746	-	0.637366	0.572927	0.820807	0.0857589	-	1
L-Ornithine	Organic acids and derivatives	Carboxylic acids and derivatives	Amino acids, peptides, and analogues	3184-13-2	C00077	HMDB0000214	0.131664	0.355702	0.448053	0.982176	1.17139	1.06205	0.295545	0.247572	0.242879	0.4168	0.426424	0.41337	2.50453	0.00590572	10.5287	1.02237	Sig	2.63364	0.00450135	0.0602599	1.21997	Sig	1.05605	0.00101957	2.29922	0.361581	Sig	4
DL-Norvaline	Organic acids and derivatives	Carboxylic acids and derivatives	Amino acids, peptides, and analogues	760-78-1	C01799	HMDB0013716	0.287184	0.368439	0.381261	1.06572	1.12883	0.952271	0.563314	0.51835	0.543641	0.855402	1.17733	1.15818	2.45702	0.00308756	9.88665	0.995049	Sig	2.07164	0.0063839	0.268842	0.570503	Sig	1.87227	0.0112599	3.52695	0.547399	Sig	4
Demethylwedelolactone-3-O-glucoside	-	-	-	-	-	-	1.42419	1.37485	1.19028	0.606379	0.628371	0.668803	0.518828	0.531668	0.541139	0.77897	0.589591	0.590494	2.42542	0.000463396	0.254056	0.595071	Sig	0.919874	0.0339111	0.707572	0.150229	-	0.78702	0.271109	1.4203	0.15238	-	1
Xylose	Organic oxygen compounds	Organooxygen compounds	Carbohydrates and carbohydrate conjugates	58-86-6	C00181	HMDB0000098	3.58714	2.8146	2.76638	2.15444	2.27868	2.2667	2.42618	2.42809	2.31366	2.88095	1.90266	1.89073	2.42103	0.0229016	0.598725	0.222773	Sig	1.05685	0.191301	1.15855	0.0639148	-	0.532592	0.596546	0.837053	0.077247	-	1
Arabinose	Organic oxygen compounds	Organooxygen compounds	Carbohydrates and carbohydrate conjugates	7296-56-2	C02479	HMDB0000646	3.60999	2.81657	2.78218	2.1932	2.28209	2.28146	2.4531	2.46188	2.34938	2.92073	1.88671	1.88284	2.40514	0.0234549	0.602679	0.219914	Sig	1.13792	0.135219	1.17148	0.0687349	-	0.602671	0.57623	0.823209	0.0844899	-	1
Procyanidin B2	-	-	-	-	-	-	1.88317	1.42787	1.29904	0.678005	0.813329	0.879276	1.50118	1.49788	1.34658	1.70015	1.19439	1.27111	2.39963	0.0124526	0.300936	0.521526	Sig	2.35726	0.0014872	3.35101	0.525176	Sig	0.276605	0.611944	0.867101	0.0619303	-	1
Aspartate	Organic acids and derivatives	Carboxylic acids and derivatives	Amino acids, peptides, and analogues	56-84-8	C00049	HMDB0000191	1.20348	1.19148	1.30452	1.87035	1.86236	1.80648	1.05885	1.14562	1.24352	1.92172	2.2273	1.94464	2.29558	0.00184451	2.4575	0.390494	Sig	2.44191	0.00114082	0.394773	0.403653	Sig	2.48477	0.000981625	2.82914	0.451654	Sig	3
Histidine	Organic acids and derivatives	Carboxylic acids and derivatives	Amino acids, peptides, and analogues	71-00-1	C00135	HMDB0000177	0.110464	0.3442	0.39511	0.713145	1.04178	0.95488	0.258787	0.254009	0.27884	0.255336	0.396843	0.35499	2.20175	0.0260675	9.26071	0.966644	Sig	2.30108	0.0224307	0.0828256	1.08184	Sig	0.57774	0.190567	1.49282	0.174007	-	4
Gamma-Aminobutyric acid	Organic acids and derivatives	Carboxylic acids and derivatives	Amino acids, peptides, and analogues	56-12-2	C00334	HMDB0000112	2.64006	2.29528	2.39821	3.28163	2.92547	2.94007	2.92486	3.19594	3.05623	2.51373	2.67098	2.91291	2.18011	0.00065202	1.72109	0.235804	Sig	0.0659409	0.651334	1.02842	0.0121705	-	1.44655	0.0156645	0.708754	0.149504	Sig	4
Imidazole-4-Acetic Acid	Organoheterocyclic compounds	Azoles	Imidazoles	645-65-8	C02835	HMDB0002024	1.74411	1.64693	1.69591	1.27237	1.12063	1.20464	1.7186	1.56298	1.67337	1.55668	1.45083	1.44588	2.04242	0.0014487	0.550356	0.259356	Sig	1.93672	0.00145294	1.94333	0.288547	Sig	0.983131	0.0372865	0.736092	0.133068	-	1
Fructose	Organic oxygen compounds	Organooxygen compounds	Carbohydrates and carbohydrate conjugates	53188-23-1	C02336	HMDB0000660	5.91059	5.4215	5.48044	6.1896	6.12716	6.09629	6.2943	6.12191	6.05654	6.37894	6.30982	6.14992	2.01207	0.0147552	1.33148	0.124335	Sig	0.155532	0.731681	1.02375	0.0101939	-	0.690103	0.37278	0.94606	0.0240813	-	4
Ketoglutaric acid	Organic acids and derivatives	Keto acids and derivatives	Gamma-keto acids and derivatives	328-50-7	C00026	HMDB0000208	0.700626	0.306754	0.303282	1.00559	1.00641	0.81091	0.37574	0.360413	0.464863	0.517792	0.798557	0.957135	1.97174	0.0132259	4.77875	0.679314	Sig	2.12695	0.00617219	0.184183	0.73475	Sig	1.44325	0.084036	3.36324	0.526758	-	4
Desaminotyrosine	Phenylpropanoids and polyketides	Phenylpropanoic acids	0	501-97-3	C01744	HMDB0002199	2.17619	1.88695	2.0289	2.39101	2.53293	2.61815	2.36813	2.24762	2.17728	2.54001	1.96542	1.90162	1.9417	0.0155434	1.70998	0.232991	Sig	1.33108	0.173052	0.821624	0.0853269	-	0.514584	0.441967	0.83125	0.0802683	-	4
Glucose	Organic oxygen compounds	Organooxygen compounds	Carbohydrates and carbohydrate conjugates	492-61-5	C00221	HMDB0000122	5.97663	5.40839	5.51608	6.16499	6.12866	6.16049	6.16192	6.14065	6.14295	6.43522	6.29004	6.21213	1.93768	0.0168342	1.32418	0.121947	Sig	0.0521119	0.804692	1.01537	0.00662433	-	0.964866	0.463874	0.95982	0.0178102	-	4
Maltitol	Lipids and lipid-like molecules	Fatty Acyls	Fatty acyl glycosides	585-88-6	0	HMDB0002928	1.59509	1.3478	1.35398	0.75204	1.02633	1.1035	1.26207	0.859637	0.871541	2.1271	1.81747	1.79405	1.89688	0.0214965	0.522826	0.281643	Sig	0.182829	0.821918	1.09339	0.0387751	-	2.50423	0.0152789	3.25676	0.512786	Sig	3
D-Glucose-6-phosphate	-	-	-	-	-	-	1.68559	1.75898	1.83591	2.22784	2.23295	2.03928	1.97971	2.10132	1.80401	1.28703	1.15897	1.23122	1.83437	0.0254324	1.66295	0.220879	Sig	1.08945	0.224092	0.834132	0.0787652	-	2.27901	0.00232477	0.355797	0.448798	Sig	2
Polydatin	Phenylpropanoids and polyketides	Stilbenes	Stilbene glycosides	27208-80-6	C10275	HMDB0030564	0.963457	0.657438	0.718833	0.334594	0.350269	0.376874	0.52634	0.49389	0.530923	0.590881	0.472769	0.458427	1.82425	0.0103798	0.229694	0.63885	Sig	1.17217	0.00133646	2.16028	0.33451	Sig	0.0821763	0.605008	0.895104	0.0481265	-	1
Beta-D-Fructose 6 phosphate	-	-	-	-	-	-	1.53277	1.66157	1.72458	2.11111	1.98507	2.03288	1.94486	1.84135	1.68372	1.08973	1.11709	1.05112	1.81232	0.00880581	1.68674	0.227048	Sig	1.21872	0.076232	0.815797	0.0884179	-	2.28505	0.00167432	0.321109	0.493348	Sig	2
D-Mannitol	Organic oxygen compounds	Organooxygen compounds	Carbohydrates and carbohydrate conjugates	69-65-8	C00392	HMDB0000765	2.99708	2.62108	2.4781	3.53654	3.00389	3.05484	2.80836	2.98	2.91874	3.91322	4.48672	4.39317	1.81139	0.00427044	1.55777	0.192503	Sig	1.27547	0.059517	0.841592	0.0748984	-	3.07896	0.000887928	1.96009	0.292276	Sig	3
Dulcite	Organic oxygen compounds	Organooxygen compounds	Carbohydrates and carbohydrate conjugates	608-66-2	C01697	HMDB0000107	2.797	2.43823	2.26188	3.30682	2.78396	2.86667	2.6156	2.7932	2.73294	3.68292	4.2641	4.17283	1.77935	0.00461089	1.58308	0.199503	Sig	1.20498	0.0658941	0.844725	0.0732847	-	3.03294	0.00119569	2.01219	0.303669	Sig	3
D-Sorbitol	Organic oxygen compounds	Organooxygen compounds	Carbohydrates and carbohydrate conjugates	50-70-4	C00794	HMDB0000247	3.04229	2.6338	2.48541	3.53216	3.01609	3.07913	2.81536	2.97338	2.93426	3.9211	4.53313	4.42859	1.77582	0.00387639	1.54353	0.188515	Sig	1.31145	0.0429634	0.83908	0.0761966	-	3.10308	0.00111015	1.98074	0.296827	Sig	3
Beta-Alanine	Organic acids and derivatives	Carboxylic acids and derivatives	Amino acids, peptides, and analogues	107-95-9	C00099	HMDB0000056	0.401775	0.427776	0.370206	0.763936	0.778347	0.716584	0.752529	0.739082	0.697012	0.279792	0.28599	0.300091	1.74111	0.00137663	3.92391	0.593719	Sig	0.286424	0.668317	0.952389	0.0211856	-	1.78438	7.83678e-005	0.14214	0.847284	-	2
Niacin	Organoheterocyclic compounds	Pyridines and derivatives	Pyridinecarboxylic acids and derivatives	98-92-0	C00153	HMDB0001406	0.60676	0.473596	0.546292	0.199676	0.172089	0.167258	0.385434	0.393565	0.329965	0.154764	0.187079	0.172391	1.73659	0.00100718	0.121251	0.916315	Sig	1.26899	0.00211026	4.3468	0.63817	Sig	1.18638	0.00175798	0.194055	0.712075	Sig	1
(E/Z)-Polydatin	-	-	-	-	-	-	0.926857	0.65839	0.642452	0.32382	0.343631	0.39395	0.513028	0.50302	0.518048	0.58804	0.459442	0.455644	1.73358	0.0133394	0.254904	0.593623	Sig	1.14475	0.00159578	2.10178	0.322587	Sig	0.0901418	0.612415	0.895501	0.0479339	-	1
L-Chicoric Acid	Organic acids and derivatives	Carboxylic acids and derivatives	Tetracarboxylic acids and derivatives	70831-56-0	C10437	HMDB0002375	0.37292	0.391617	0.433157	0.717687	0.784763	0.748253	0.350763	0.386424	0.37661	0.533605	0.394558	0.375511	1.7288	0.00342115	3.86781	0.587465	Sig	1.80407	0.0026359	0.247073	0.607175	Sig	0.490702	0.447703	1.29489	0.112233	-	4
Aucubin	Lipids and lipid-like molecules	Prenol lipids	Terpene glycosides	479-98-1	C09771	HMDB0036562	0.600573	0.388568	0.286586	0.0429984	0.0441401	0.0336215	0.15402	0.150445	0.15987	0.101908	0.0650644	0.097254	1.72014	0.0468284	0.0097995	2.0088	Sig	0.993255	1.50568e-005	14.7781	1.16962	-	0.672795	0.00141717	0.309028	0.510002	-	1
Cichoric Acid	Organic acids and derivatives	Carboxylic acids and derivatives	Tetracarboxylic acids and derivatives	70831-56-0	C10437	HMDB0002375	0.321706	0.377751	0.370343	0.660297	0.723345	0.704282	0.295343	0.337104	0.307164	0.524411	0.364239	0.333567	1.69508	0.00296741	4.16186	0.619287	Sig	1.81232	0.00211188	0.204612	0.689069	Sig	0.645782	0.311033	1.62662	0.211286	-	4
L-Hisidine	-	-	-	-	-	-	0.0357171	0.0789492	0.100557	0.341384	0.465079	0.390506	0.0864199	0.0549574	0.0679695	0.11814	0.0989864	0.107223	1.65419	0.0158166	29.2362	1.46592	Sig	1.6675	0.0155633	0.0310747	1.50759	Sig	0.49751	0.0456926	2.12834	0.328041	-	4
Ferulic acid	Phenylpropanoids and polyketides	Cinnamic acids and derivatives	Hydroxycinnamic acids and derivatives	537-98-4	C01494	HMDB0000954	0.0934365	0.0662937	0.060234	0.452554	0.327622	0.409859	0.695393	0.847822	0.847115	0.451284	0.591624	0.503046	1.64284	0.00146419	32.3011	1.50922	Sig	1.81749	0.0031011	4.14306	0.617321	Sig	1.36868	0.00759807	0.378956	0.421411	Sig	4
(E)-Ferulic acid	Phenylpropanoids and polyketides	Cinnamic acids and derivatives	Hydroxycinnamic acids and derivatives	537-98-4	C01494	HMDB0000954	0.0582696	0.076705	0.0490001	0.440939	0.314012	0.362288	0.715248	0.840015	0.848348	0.458303	0.595232	0.496032	1.61344	0.00221585	39.154	1.59278	Sig	1.89359	0.00145304	4.74084	0.675855	Sig	1.3868	0.00448561	0.37732	0.42329	Sig	4
Chlorogenic acid	Organic oxygen compounds	Organooxygen compounds	Alcohols and polyols	202650-88-2	C00852	HMDB0003164	0.0460051	0.05781	0.261064	0.387518	0.435802	0.484023	0.39232	0.50842	0.487663	0.337843	0.376182	0.315359	1.5525	0.0102318	7.93855	0.899741	Sig	0.25822	0.563512	1.13976	0.0568134	-	0.858441	0.0265051	0.495814	0.304681	-	4
Arabinitol	Organic oxygen compounds	Organooxygen compounds	Carbohydrates and carbohydrate conjugates	7643-75-6	C00532	HMDB0001851	1.08141	0.976836	0.921371	0.63121	0.740614	0.726984	0.772912	0.800137	0.782876	1.16984	0.975418	1.0629	1.53539	0.00693365	0.56147	0.250673	Sig	0.756132	0.155513	1.26059	0.100574	-	1.38286	0.0403382	1.7081	0.232513	Sig	3
Fructose 6-phosphate	Organic oxygen compounds	Organooxygen compounds	Carbohydrates and carbohydrate conjugates	643-13-0	C00085	HMDB0000124	1.26873	1.23294	1.20953	1.59265	1.50284	1.42386	1.39097	1.30583	1.26866	0.789064	0.796736	0.772446	1.49363	0.00478584	1.63998	0.214839	Sig	1.15059	0.054867	0.78542	0.104898	-	1.95846	0.000458783	0.320872	0.493668	Sig	2
Alloisoleucine	Organic acids and derivatives	Carboxylic acids and derivatives	Amino acids, peptides, and analogues	73-32-5	C00407	HMDB0000172	0.336196	0.324647	0.384137	0.560715	0.68832	0.569233	0.356994	0.34484	0.360557	0.394988	0.637628	0.697379	1.45908	0.0266484	3.37695	0.528525	Sig	1.43934	0.0297193	0.338566	0.470357	Sig	1.11216	0.0939326	2.49841	0.397664	-	4
Xylitol	Organic oxygen compounds	Organooxygen compounds	Carbohydrates and carbohydrate conjugates	87-99-0	C00379	HMDB0002917	1.01363	0.967599	0.905598	0.694988	0.738858	0.726622	0.755974	0.799473	0.770892	1.17276	0.973082	1.06595	1.41683	0.00499293	0.62554	0.203745	Sig	0.634026	0.160364	1.17229	0.0690351	-	1.4085	0.0383498	1.75625	0.244586	Sig	3
PCL 016	-	-	-	-	-	-	0.395078	0.358823	0.394984	0.15186	0.180317	0.160572	0.330762	0.322188	0.261328	0.180345	0.17289	0.154584	1.36192	0.00103129	0.206769	0.684515	Sig	1.07799	0.0088919	3.47668	0.541165	Sig	0.964914	0.00764157	0.279057	0.554307	-	1
p-Hydroxybenzaldehyde	Organic oxygen compounds	Organooxygen compounds	Carbonyl compounds	123-08-0	C00633	HMDB0011718	0.161962	0.200838	0.209639	0.367391	0.408308	0.506297	0.308492	0.282167	0.486764	1.38916	1.21372	1.94779	1.35769	0.0175384	5.48202	0.738941	Sig	0.506324	0.491333	0.744096	0.128371	-	2.79661	0.0346724	15.9883	1.2038	Sig	3
AICAR	Nucleosides, nucleotides, and analogues	Imidazole ribonucleosides and ribonucleotides	1-ribosyl-imidazolecarboxamides	3031-94-5	C04677	HMDB0001517	0.79748	0.604284	0.684782	0.387378	0.481457	0.490446	0.0935628	0.116077	0.112326	0.467398	0.348818	0.383783	1.35558	0.0196784	0.482812	0.316222	Sig	1.71408	0.00647671	0.0560118	1.25172	Sig	1.43506	0.0121162	12.8987	1.11055	Sig	2
2-Hydroxycinnamic acid	Phenylpropanoids and polyketides	Cinnamic acids and derivatives	Hydroxycinnamic acids and derivatives	614-60-8	C01772	HMDB0002641	0.553157	0.400441	0.383868	0.182371	0.223085	0.237565	0.517752	0.525197	0.666816	0.363307	0.227037	0.272577	1.33773	0.0128076	0.263304	0.579543	Sig	1.7121	0.00752596	7.10608	0.85163	Sig	1.36267	0.0151541	0.241961	0.616255	Sig	1
Nepsilon-Acetyl-L-lysine	Organic acids and derivatives	Carboxylic acids and derivatives	Amino acids, peptides, and analogues	692-04-6	C02727	HMDB0000206	0.135696	0.165061	0.30528	0.372055	0.450093	0.477389	0.421602	0.316615	0.233158	0.281193	0.407531	0.245021	1.31508	0.0241486	4.32481	0.635967	Sig	0.783409	0.194794	0.589847	0.229261	-	0.0863184	0.678871	0.81764	0.0874379	-	4
Serine	Organic acids and derivatives	Carboxylic acids and derivatives	Amino acids, peptides, and analogues	56-45-1	C00065	HMDB0000187	1.62048	1.45151	1.55934	1.35504	1.2679	1.33058	1.6482	1.56997	1.57809	1.28937	1.48162	1.41977	1.31459	0.0437611	0.804256	0.0946057	Sig	1.53392	0.00145314	1.50245	0.1768	Sig	1.11448	0.00413358	0.692323	0.159691	Sig	1
DL-3-Phenyllactic acid	-	-	-	-	-	-	0.839245	0.702042	0.759399	0.917653	0.993237	1.03555	0.920524	0.874804	0.847075	0.993691	0.766311	0.731128	1.28219	0.0172771	1.83651	0.263993	Sig	0.826919	0.194554	0.812637	0.0901034	-	0.317872	0.456889	0.832013	0.0798699	-	4
(S)-Glutamic acid	Organic acids and derivatives	Carboxylic acids and derivatives	Amino acids, peptides, and analogues	56-86-0	C00025	HMDB0000148	1.59672	1.40822	1.38309	1.74383	1.64629	1.67041	1.78166	1.76686	1.69239	1.44061	1.72664	1.55022	1.28207	0.000539734	1.47718	0.169433	Sig	0.565301	0.135503	1.09419	0.0390927	-	0.948644	0.0154483	0.735296	0.133538	-	4
2-Aminophenol	-	-	-	-	-	-	0.177912	0.13653	0.165072	0.411034	0.314415	0.348037	0.244018	0.180302	0.211701	0.277647	0.389942	0.313864	1.28047	0.00130945	5.50298	0.740598	Sig	1.07112	0.00596035	0.365241	0.43742	Sig	0.83795	0.0487267	2.14325	0.331073	-	4
cis-4-Hydroxy-D-proline	-	-	-	-	-	-	0.205753	0.225848	0.260595	0.382387	0.462779	0.426007	0.2604	0.237249	0.261509	0.294152	0.488845	0.522241	1.26177	0.0144304	3.69047	0.567082	Sig	1.19307	0.0189743	0.35634	0.448135	Sig	1.01809	0.0813178	2.78262	0.444454	-	4
5-Aminovaleric acid	Organic acids and derivatives	Carboxylic acids and derivatives	Amino acids, peptides, and analogues	660-88-8	C00431	HMDB0003355	0.134913	0.186531	0.233154	0.389354	0.412167	0.334223	0.190792	0.187904	0.183292	0.315074	0.431243	0.414804	1.26086	0.0120505	4.30227	0.633698	Sig	1.26659	0.00862298	0.245756	0.609496	Sig	1.16459	0.0079928	3.90474	0.591592	Sig	4
Homovanillic acid	Benzenoids	Phenols	Methoxyphenols	306-08-1	C05582	HMDB0000118	3.25446	2.76516	2.45412	3.522	2.96057	3.02548	2.75562	2.93338	2.84505	3.8758	4.57889	4.53475	1.26062	0.0323475	1.39652	0.145047	Sig	1.35452	0.0540088	0.823535	0.0843179	-	3.19647	0.00246974	2.10545	0.323345	Sig	3
Ethionamide	Organoheterocyclic compounds	Pyridines and derivatives	0	536-33-4	C07665	HMDB0014747	0.685117	0.605703	0.659529	0.786532	0.873411	0.885954	0.773296	0.733415	0.698857	0.82865	0.618081	0.588171	1.25469	0.0196928	1.90537	0.279979	Sig	0.901987	0.136844	0.757235	0.120769	-	0.370538	0.418239	0.801652	0.0960141	-	4
L-Valine	Organic acids and derivatives	Carboxylic acids and derivatives	Amino acids, peptides, and analogues	72-18-4	C00183	HMDB0000883	0.144668	0.164407	0.255626	0.412846	0.405294	0.32712	0.195045	0.176312	0.191855	0.309926	0.428832	0.442015	1.24912	0.0139543	4.12703	0.615638	Sig	1.26936	0.00742098	0.243936	0.612724	Sig	1.17439	0.0140755	4.03373	0.605707	Sig	4
11-Octadecanoic acid(Vaccenic acid)	-	-	-	-	-	-	0.499988	0.617008	0.640556	0.773942	0.789242	0.762311	0.281072	0.285158	0.398298	0.83974	0.912254	1.10726	1.21351	0.0241159	1.87568	0.273159	Sig	1.97071	0.000713478	0.179058	0.747006	Sig	2.10039	0.00671359	7.87338	0.896161	Sig	3
Lactate	Organic acids and derivatives	Hydroxy acids and derivatives	Alpha hydroxy acids and derivatives	79-33-4	C00186	HMDB0000190	0.79151	0.682281	0.647565	0.527932	0.497083	0.529546	0.592092	0.547862	0.553884	0.657312	0.657311	0.649523	1.21111	0.00118582	0.597308	0.223802	Sig	0.565855	0.0522263	1.21265	0.0837355	-	0.792983	0.037853	1.22066	0.0865947	-	1
Trimethyllysine	Organic acids and derivatives	Carboxylic acids and derivatives	Amino acids, peptides, and analogues	19253-88-4	C03793	HMDB0001325	0.0807209	0.163515	0.262627	0.309065	0.387842	0.4198	0.365835	0.248019	0.215422	0.252444	0.336109	0.225556	1.20616	0.0326544	4.31382	0.634862	Sig	0.732105	0.207977	0.577513	0.238438	-	0.0349272	0.705023	0.841125	0.0751395	-	4
Elaidic Acid	Lipids and lipid-like molecules	Fatty Acyls	Fatty acids and conjugates	112-79-8	C01712	HMDB0000573	0.536338	0.567323	0.642722	0.77896	0.763979	0.736783	0.27212	0.373716	0.302916	0.783009	0.868859	1.12736	1.20273	0.0153034	1.84323	0.26558	Sig	1.94518	0.000288358	0.178838	0.74754	Sig	2.03766	0.0180416	7.84761	0.894737	Sig	3
Petroselinic acid	Lipids and lipid-like molecules	Fatty Acyls	Fatty acids and conjugates	593-39-5	0	HMDB0002080	0.469627	0.608228	0.651623	0.77741	0.774413	0.754151	0.30171	0.277288	0.348289	0.71454	0.769474	0.979106	1.19519	0.0299919	1.87777	0.273642	Sig	1.99171	0.000241229	0.16568	0.78073	Sig	1.88025	0.0132218	6.46797	0.810768	Sig	3
Pantothenic acid(VB5)	-	-	-	-	-	-	0.477988	0.506019	0.520892	0.275516	0.381266	0.317876	0.472832	0.474034	0.405681	0.48395	0.337803	0.367297	1.19143	0.0363936	0.477996	0.320576	Sig	0.969835	0.0466797	1.88991	0.276441	-	0.43458	0.276081	0.727135	0.138385	-	1
Mevastatin	Organoheterocyclic compounds	Lactones	Delta valerolactones	0	0	HMDB0254692	0.239996	0.24613	0.251732	0.0903382	0.0768383	0.0802916	0.125871	0.144381	0.156835	0.170957	0.198336	0.194853	1.18424	0.000903202	0.122821	0.910727	Sig	0.700119	0.00470149	3.06443	0.48635	-	0.536995	0.0196864	1.57519	0.197333	-	1
Anserine	Organic acids and derivatives	Peptidomimetics	Hybrid peptides	584-85-0	C01262	HMDB0000194	0.393547	0.379131	0.332945	0.649312	0.495482	0.505976	0.394192	0.42747	0.405318	0.420536	0.608964	0.605453	1.17523	0.0104503	2.46989	0.392678	Sig	0.993352	0.0289616	0.563525	0.249087	-	0.845385	0.111819	1.63546	0.21364	-	4
N-Alpha-acetyllysine	Organic acids and derivatives	Carboxylic acids and derivatives	Amino acids, peptides, and analogues	1946-82-3	C12989	HMDB0000446	0.110654	0.156947	0.267948	0.317977	0.372599	0.40623	0.329051	0.240306	0.202213	0.214099	0.403084	0.305748	1.17018	0.0267742	3.91399	0.59262	Sig	0.845902	0.10298	0.516825	0.286656	-	0.362203	0.5918	1.29085	0.110876	-	4
Oxalic acid	Organic acids and derivatives	Carboxylic acids and derivatives	Dicarboxylic acids and derivatives	144-62-7	C00209	HMDB0002329	0.417005	0.389798	0.320206	0.245409	0.177213	0.191731	0.20968	0.168288	0.250657	0.179923	0.169997	0.26167	1.16118	0.00364452	0.329489	0.482159	Sig	0.04776	0.754985	1.09418	0.0390888	-	0.0473946	0.728495	0.87439	0.0582948	-	1
Aspartic acid	-	-	-	-	-	-	0.724277	0.612879	0.68359	0.839512	0.833917	0.827582	0.563438	0.57937	0.622542	1.09547	1.13331	1.06054	1.13887	0.00528767	1.69726	0.229748	Sig	1.45081	0.00157097	0.506885	0.295091	Sig	1.9122	6.90863e-005	3.15271	0.498684	-	3
Corosolic acid	Lipids and lipid-like molecules	Prenol lipids	Triterpenoids	0	0	HMDB0250454	0.615565	0.577435	0.556812	0.757524	0.666394	0.773413	0.407515	0.489552	0.562109	0.40313	0.322301	0.315119	1.05769	0.00193483	1.74472	0.241726	Sig	1.39657	0.00521802	0.456496	0.340563	Sig	0.899788	0.053838	0.466499	0.331149	-	2
L-Methionine sulfoxide	Organic acids and derivatives	Carboxylic acids and derivatives	Amino acids, peptides, and analogues	3226-65-1	C02989	HMDB0002005	0.627225	0.497615	0.518891	0.462653	0.323738	0.381259	0.302078	0.134902	0.230907	0.384773	0.533099	0.477631	1.04444	0.0176714	0.560612	0.251338	Sig	1.0768	0.0376574	0.367234	0.435057	Sig	1.2528	0.0173255	3.62527	0.55934	Sig	3
Hydroxypropionic acid	Organic acids and derivatives	Hydroxy acids and derivatives	Beta hydroxy acids and derivatives	503-66-2	C01013	HMDB0000700	4.29406	3.849	3.59858	4.14074	4.12241	4.21359	4.50949	4.46931	4.36419	4.45296	4.16332	4.10178	1.04007	0.0310795	1.25864	0.0999015	Sig	1.53797	0.0683225	1.16266	0.0654527	-	1.00064	0.0798244	0.829405	0.0812334	-	4
L-Arabinitol	Organic oxygen compounds	Organooxygen compounds	Carbohydrates and carbohydrate conjugates	7643-75-6	C00532	HMDB0001851	0.704411	0.697766	0.691409	0.577152	0.546784	0.595782	0.596777	0.616676	0.595768	0.864439	0.804861	0.829063	1.03035	0.0246619	0.743942	0.128461	Sig	0.422678	0.0722522	1.12743	0.0520896	-	1.28083	0.00504103	1.74072	0.240729	Sig	3
Maslinic acid	Lipids and lipid-like molecules	Prenol lipids	Triterpenoids	4373-41-5	C16939	HMDB0002392	0.621816	0.594444	0.569422	0.768249	0.656251	0.791597	0.421245	0.507921	0.559816	0.378096	0.319122	0.402402	1.00644	0.00675323	1.70302	0.23122	Sig	1.37815	0.00711411	0.465569	0.332016	Sig	0.873992	0.0411704	0.498047	0.30273	-	2
D-(-)-Quinic acid	-	-	-	-	-	-	2.27177	1.57442	1.49583	1.70935	1.83503	1.90893	3.14996	3.73393	3.85973	2.22762	1.33032	1.50092	0.156753	0.527114	1.16304	0.0655947	-	3.83999	0.00282876	3.93919	0.595407	Sig	3.5932	0.00446899	0.215674	0.666202	Sig	1
Choline	Organic nitrogen compounds	Organonitrogen compounds	Quaternary ammonium salts	62-49-7	C00114	HMDB0000097	1.72915	2.68156	2.63586	2.66284	3.28718	3.10752	1.66033	1.56152	1.41066	0.992833	1.78175	1.61077	1.94649	0.148506	1.742	0.241048	-	3.50776	0.0138518	0.261577	0.5824	Sig	0.316214	0.546453	0.837832	0.0768431	-	2
Cryptochlorogenic acid	Organic oxygen compounds	Organooxygen compounds	Alcohols and polyols	905-99-7	0	HMDB0030653	0.929435	1.94076	1.69041	0.887586	1.5402	1.32779	2.81518	3.13997	2.27361	2.83054	1.59719	1.76544	0.938038	0.555301	0.719169	0.143169	-	3.46147	0.0149847	4.58395	0.66124	Sig	1.71679	0.198289	0.554714	0.255931	-	1
N-Methylsarcosine	Organic acids and derivatives	Carboxylic acids and derivatives	Amino acids, peptides, and analogues	1118-68-9	C01026	HMDB0000092	1.16767	1.8104	1.73689	1.89557	2.40679	2.24455	1.19753	1.10365	0.998449	0.626281	1.57423	1.15664	1.98537	0.0932065	2.0462	0.310948	-	2.99407	0.0174656	0.253359	0.596264	Sig	0.062708	0.969793	1.01728	0.00744051	-	2
Coumarin	Phenylpropanoids and polyketides	Coumarins and derivatives	0	91-64-5	C05851	HMDB0001218	0.443154	0.308354	0.395027	0.262736	0.23144	0.303261	1.41604	1.26779	1.21131	1.28089	0.876933	0.836338	0.895473	0.0606337	0.53464	0.271939	-	2.97806	0.000767932	24.2938	1.3855	Sig	1.22386	0.10819	0.565151	0.247835	-	1
D(-)-2-Aminobutyric acid	-	-	-	-	-	-	1.1785	1.80266	1.73269	1.89056	2.35628	2.17658	1.16979	1.11524	0.942013	0.624962	1.25456	0.983782	1.91526	0.0970798	1.97071	0.294623	-	2.97353	0.0153769	0.253025	0.596837	Sig	0.517718	0.40043	0.743205	0.128891	-	2
NSC 16590	-	-	-	-	-	-	1.15356	1.86864	1.78655	1.81905	2.36431	2.20948	1.19432	1.1066	0.962458	0.646952	0.971825	1.02824	1.73752	0.142453	1.86596	0.270902	-	2.92206	0.0217679	0.259671	0.585577	Sig	0.946931	0.1065	0.606421	0.217226	-	2
Catechin	Phenylpropanoids and polyketides	Flavonoids	Flavans	490-46-0	C09727	HMDB0001871	2.91239	5.10688	4.24134	3.90104	3.81684	3.78739	5.25604	5.16193	4.18623	4.29146	3.57011	3.77248	0.692525	0.766188	0.896782	0.0473131	-	2.75188	0.04934	1.65724	0.219385	Sig	2.36114	0.0604444	0.578584	0.237634	-	1
Shikimic acid	Organic oxygen compounds	Organooxygen compounds	Alcohols and polyols	138-59-0	C00493	HMDB0003070	0.525486	0.463492	0.445508	0.303664	0.417193	0.416831	0.849068	1.02112	0.986973	0.47962	0.416838	0.410826	0.804308	0.179092	0.728882	0.137343	-	2.19926	0.00140723	6.19223	0.791847	Sig	1.91764	0.00144147	0.191682	0.717419	Sig	1
Dimethylglycine	Organic acids and derivatives	Carboxylic acids and derivatives	Amino acids, peptides, and analogues	1118-68-9	C01026	HMDB0000092	0.617338	0.97277	0.965388	0.941622	1.20583	1.11939	0.611845	0.552493	0.439995	0.286117	0.605133	0.419579	1.12672	0.177273	1.72414	0.236573	-	2.12907	0.0190376	0.243419	0.613646	Sig	0.550192	0.289107	0.631483	0.199638	-	2
D-Sedoheptulose 7-phosphate	Organic oxygen compounds	Organooxygen compounds	Carbohydrates and carbohydrate conjugates	89927-08-2	C05382	HMDB0001068	1.20187	2.15807	2.10084	1.58117	1.64825	1.57359	2.0458	2.05794	2.06322	1.58596	1.40532	1.48943	0.815498	0.546532	0.77794	0.109054	-	1.97733	0.00166813	1.66877	0.222396	Sig	1.9994	0.000500988	0.48364	0.315478	Sig	1
Melibiose	Organic oxygen compounds	Organooxygen compounds	Carbohydrates and carbohydrate conjugates	13299-20-2	0	HMDB0000048	2.53317	2.24057	1.70605	2.16383	1.74656	1.95484	2.37832	2.47929	2.49353	2.53281	2.62433	2.6303	0.788413	0.585264	0.901833	0.0448739	-	1.95493	0.0010536	1.60748	0.206146	Sig	0.930742	0.524554	1.01971	0.00847668	-	3
Maltose	Organic oxygen compounds	Organooxygen compounds	Carbohydrates and carbohydrate conjugates	69-79-4	C00208	HMDB0000163	2.50178	2.22853	1.70407	2.1717	1.72803	1.95305	2.37995	2.48101	2.4341	2.53668	2.74933	2.61857	0.754037	0.616904	0.911062	0.0404521	-	1.91309	0.00147635	1.58968	0.20131	Sig	1.09568	0.0456208	1.06586	0.0277002	-	3
D-Glucuronic acid	Organic oxygen compounds	Organooxygen compounds	Carbohydrates and carbohydrate conjugates	70021-34-0	C00191	HMDB0000127	0.299123	1.10137	0.951779	1.05805	1.13519	1.14215	0.571779	0.761928	0.687193	1.32282	1.12658	1.26351	1.21584	0.198239	1.76122	0.245814	-	1.9078	0.00568487	0.374874	0.426115	Sig	1.97671	0.0071612	3.0686	0.48694	Sig	3
Phloretin	Phenylpropanoids and polyketides	Linear 1,3-diarylpropanoids	Chalcones and dihydrochalcones	60-82-2	C00774	HMDB0003306	0.336765	0.293363	0.301345	0.109013	0.121588	0.104056	0.447853	0.524702	0.489515	0.1394	0.128875	0.110418	1.29675	2.6398e-005	0.145523	0.837068	-	1.79788	0.000352732	19.1953	1.28319	Sig	1.61424	0.000369525	0.0616242	1.21025	Sig	1
3,4-Dicaffeoylquinic acid	Organic oxygen compounds	Organooxygen compounds	Alcohols and polyols	14534-61-3	C10468	HMDB0030705	0.331539	0.252795	0.191329	0.166304	0.139703	0.117778	0.455947	0.618989	0.456929	0.200113	0.18165	0.193603	0.890337	0.0483865	0.330789	0.480449	-	1.75606	0.0124357	13.4597	1.12904	Sig	1.48826	0.0151106	0.126393	0.898277	Sig	1
Madasiatic acid	Lipids and lipid-like molecules	Prenol lipids	Triterpenoids	26532-66-1	0	HMDB0035118	0.588928	0.490273	0.700266	0.687411	0.599064	0.672848	0.291564	0.295577	0.385451	0.36378	0.368913	0.350235	0.46304	0.313018	1.29072	0.110832	-	1.66555	0.000244989	0.255892	0.591943	Sig	0.371051	0.603567	1.10974	0.0452212	-	2
Galactaric acid	Organic oxygen compounds	Organooxygen compounds	Carbohydrates and carbohydrate conjugates	526-99-8	C00879	HMDB0000639	0.941332	0.646607	0.825651	0.730072	0.870135	0.910683	0.390806	0.529435	0.613612	0.741361	0.603274	0.728633	0.205749	0.453341	1.21505	0.0845941	-	1.58592	0.0302444	0.382577	0.417281	Sig	0.987432	0.132216	1.64086	0.215072	-	2
Cellobiose	Organic oxygen compounds	Organooxygen compounds	Carbohydrates and carbohydrate conjugates	528-50-7	C06422	HMDB0000055	2.7053	2.22644	1.65902	2.11071	2.02459	2.20731	2.32585	2.44476	2.42336	2.45788	2.68676	2.58146	0.317317	0.921873	1.0214	0.00919585	-	1.49498	0.00770681	1.30923	0.117016	Sig	0.979218	0.183016	1.04694	0.0199218	-	3
Lactose	Organic oxygen compounds	Organooxygen compounds	Carbohydrates and carbohydrate conjugates	63-42-3	C00243	HMDB0000186	2.5207	2.19869	1.97418	2.12508	2.01469	2.26863	2.36094	2.4417	2.43398	2.56857	2.72041	2.69523	0.485739	0.836712	1.02132	0.00916184	-	1.4404	0.0128066	1.29725	0.113024	Sig	1.28211	0.0051704	1.1056	0.043598	-	3
D-(+)-Trehalose	Organic oxygen compounds	Organooxygen compounds	Carbohydrates and carbohydrate conjugates	99-20-7	C01083	HMDB0000975	3.54486	2.93747	2.72366	2.46588	2.42366	2.69215	2.73475	2.79498	2.84049	3.06629	3.17369	3.0631	1.84646	0.0762534	0.757835	0.120425	-	1.36734	0.0432233	1.23729	0.0924715	Sig	1.46438	0.00908145	1.12256	0.0502096	-	3
Nicotinamide	Organoheterocyclic compounds	Pyridines and derivatives	Pyridinecarboxylic acids and derivatives	98-92-0	C00153	HMDB0001406	0.26169	0.138971	0.279359	0.258422	0.253703	0.287204	0.396828	0.522012	0.611314	0.192449	0.290237	0.250826	0.374052	0.311765	1.42862	0.154917	-	1.36269	0.0321743	3.81497	0.581491	Sig	1.31266	0.0264198	0.206057	0.686013	Sig	1
Alphitolic acid	Lipids and lipid-like molecules	Glycerophospholipids	Glycerophosphocholines	0	0	HMDB0304643	0.619329	0.622058	0.649948	0.688348	0.62686	0.745944	0.453131	0.510546	0.483811	0.384717	0.357511	0.306378	0.522121	0.113246	1.30386	0.115231	-	1.28688	0.00567288	0.502466	0.298893	Sig	0.945895	0.00536155	0.48248	0.316521	-	2
Taxifolin	Phenylpropanoids and polyketides	Flavonoids	Flavans	0	0	HMDB0242509	0.0964728	0.206961	0.188604	0.109849	0.138434	0.158699	0.353933	0.384109	0.255016	0.196248	0.205323	0.25781	0.316507	0.480845	0.686887	0.163115	-	1.2541	0.0199748	6.01601	0.779309	Sig	0.802307	0.0583599	0.395061	0.403336	-	1
Astragalin	Phenylpropanoids and polyketides	Flavonoids	Flavonoid glycosides	480-10-4	C12249	HMDB0037429	0.351394	0.529429	0.206163	0.0697665	0.0853792	0.0564116	0.263483	0.307012	0.207044	0.527748	0.681359	0.602879	1.46135	0.125991	0.0387753	1.41144	-	1.25313	0.0125985	13.44	1.1284	Sig	1.53986	0.00283087	4.82391	0.683399	Sig	3
Sorbitol	Organic oxygen compounds	Organooxygen compounds	Carbohydrates and carbohydrate conjugates	50-70-4	C00794	HMDB0000247	2.19214	1.95861	1.73531	2.19426	1.97485	1.98053	1.78988	1.88679	1.82321	2.56474	3.05775	3.07633	0.483433	0.0519172	1.21143	0.0832983	-	1.22831	0.00996878	0.816616	0.0879821	Sig	2.70756	0.00325499	2.27557	0.35709	Sig	3
L-Methionine	Organic acids and derivatives	Carboxylic acids and derivatives	Amino acids, peptides, and analogues	63-68-3	C00073	HMDB0000696	0.143845	0.26302	0.271104	0.413856	0.404452	0.291987	0.155371	0.199132	0.184154	0.127136	0.209974	0.249711	1.0064	0.0593735	2.71438	0.433671	-	1.22719	0.0212261	0.235902	0.627268	Sig	0.148877	0.757943	1.12808	0.0523399	-	2
Raffinose	Organic oxygen compounds	Organooxygen compounds	Carbohydrates and carbohydrate conjugates	512-69-6	C00492	HMDB0003213	0.779725	0.63386	0.640095	0.588712	0.672482	0.72057	0.836548	0.807749	0.85543	1.14044	0.903173	0.898002	0.212829	0.765256	1.05431	0.0229683	-	1.15675	0.0201409	1.59386	0.20245	Sig	0.851844	0.330812	1.28812	0.109956	-	3
Lysine	Organic acids and derivatives	Carboxylic acids and derivatives	Amino acids, peptides, and analogues	56-87-1	C00047	HMDB0000182	0.783863	1.02202	1.10711	0.929912	0.725114	0.883388	1.00725	1.03483	1.0502	0.874951	1.05194	1.01254	0.737015	0.468178	0.794876	0.0997006	-	1.14691	0.00536292	1.51666	0.180888	Sig	0.397803	0.0532322	0.82118	0.0855616	-	1
L-Glutamine	Organic acids and derivatives	Carboxylic acids and derivatives	Amino acids, peptides, and analogues	56-85-9	C00064	HMDB0000641	0.402448	0.565781	0.601464	0.369261	0.368651	0.359556	0.498441	0.565089	0.489815	0.423642	0.539505	0.440686	1.03938	0.144068	0.509081	0.293213	-	1.1248	0.00582644	2.04206	0.310068	Sig	0.435186	0.116637	0.741888	0.129662	-	1
5-Hydroxylysine	Organic acids and derivatives	Carboxylic acids and derivatives	Amino acids, peptides, and analogues	1190-94-9	C16741	HMDB0000450	1.6564	1.45101	1.38505	1.34279	1.28479	1.40713	1.52868	1.4814	1.51083	1.32435	1.51179	1.42968	0.934158	0.161078	0.898094	0.0466782	-	1.12362	0.0126619	1.27836	0.106653	Sig	0.609395	0.0110415	0.807736	0.0927306	-	1
4-Hydroxybenzoic acid	-	-	-	-	-	-	0.171793	0.200196	0.260238	0.15981	0.17789	0.197948	0.368707	0.314963	0.296449	0.252924	0.399929	0.344086	0.3813	0.496388	0.755496	0.121768	-	1.10411	0.0093296	3.3925	0.53052	Sig	0.0495055	0.839164	0.946054	0.0240841	-	3
3-Phosphoglycerate	-	-	-	-	-	-	0.332171	0.42067	0.32918	0.427316	0.400083	0.434359	0.254042	0.300466	0.277367	0.303952	0.268909	0.205942	0.578162	0.089745	1.4661	0.166164	-	1.0967	0.000556573	0.444546	0.352083	Sig	0.191327	0.435934	0.818949	0.0867431	-	2
L-Lysine	-	-	-	-	-	-	0.490677	0.629119	0.697002	0.51069	0.357485	0.394727	0.615114	0.584657	0.541905	0.446295	0.574563	0.491684	1.10528	0.134534	0.507769	0.294334	-	1.08317	0.0138655	1.94268	0.288401	Sig	0.607273	0.0489447	0.684296	0.164756	-	1
Tetrahydrocurcumin	Phenylpropanoids and polyketides	Diarylheptanoids	Linear diarylheptanoids	36062-04-1	0	HMDB0005789	0.270321	0.210525	0.183267	0.276813	0.414977	0.385015	0.524447	0.474408	0.533196	0.31122	0.294298	0.288991	0.975759	0.0652716	3.0816	0.488776	-	1.0549	0.033011	1.95893	0.292019	Sig	1.2262	0.000863293	0.310172	0.508397	Sig	4
3-Amino-2-methylpropanoic acid	Organic acids and derivatives	Carboxylic acids and derivatives	Amino acids, peptides, and analogues	144-90-1	C05145	HMDB0003911	0.136376	0.252882	0.209709	0.225576	0.282171	0.260129	0.122927	0.131582	0.115872	0.0716755	0.0935012	0.11527	0.526472	0.204999	1.69556	0.229313	-	1.05267	0.0139323	0.231507	0.635436	Sig	0.404638	0.0393336	0.534563	0.272001	-	2
Norvaline	Organic acids and derivatives	Carboxylic acids and derivatives	Amino acids, peptides, and analogues	760-78-1	C01799	HMDB0013716	0.22094	0.259987	0.27491	0.310689	0.36062	0.294709	0.153933	0.220399	0.188755	0.220082	0.433414	0.407116	0.708818	0.103166	1.79078	0.253042	-	1.0338	0.0276799	0.344655	0.462615	Sig	0.951782	0.0877949	3.32936	0.522361	-	3
Morroniside	Organic oxygen compounds	Organooxygen compounds	Carbohydrates and carbohydrate conjugates	0	0	HMDB0254897	0.141684	0.111974	0.101137	0.175563	0.232564	0.267798	0.0900391	0.0837904	0.105647	0.147998	0.146264	0.158731	0.882999	0.0371503	4.22317	0.625639	-	1.02987	0.0282803	0.167989	0.774719	Sig	0.638419	0.00256119	2.37201	0.375117	-	4
L-Gulono-1,4-lactone	-	-	-	-	-	-	0.942673	0.901498	0.906184	0.767919	0.806047	0.854771	0.683699	0.677866	0.679133	0.716822	0.630978	0.623224	0.918481	0.250853	0.867998	0.0614813	-	1.02251	0.043717	0.71385	0.146393	Sig	0.244091	0.253777	0.856506	0.0672696	-	2
Salicylic acid	Benzenoids	Benzene and substituted derivatives	Benzoic acids and derivatives	487-54-7	C07588	HMDB0000840	0.158852	0.145521	0.169168	0.122221	0.122111	0.133839	0.313579	0.251505	0.208351	0.209606	0.248749	0.207271	0.498244	0.101344	0.700724	0.154453	-	1.01897	0.0341488	4.37808	0.641284	Sig	0.348511	0.239422	0.653196	0.184956	-	1
Quercitrin	Phenylpropanoids and polyketides	Flavonoids	Flavonoid glycosides	522-12-3	C01750	HMDB0033751	1.9845	2.67424	1.35383	1.24673	0.794969	1.31255	1.22383	1.28678	1.11829	3.09406	2.89239	3.27376	2.41041	0.158533	0.327386	0.48494	-	0.459857	0.528436	1.17505	0.0700563	-	3.67128	0.000785114	5.93131	0.773151	Sig	3
Galactitol	Organic oxygen compounds	Organooxygen compounds	Carbohydrates and carbohydrate conjugates	608-66-2	C01697	HMDB0000107	3.23718	2.82418	2.27836	3.35495	2.97974	2.95775	2.90276	2.87553	2.81411	3.77816	4.45869	4.5339	1.15048	0.0599667	1.37437	0.138104	-	1.15064	0.0661335	0.873197	0.0588878	-	3.08458	0.00474183	2.00903	0.302986	Sig	3
Turanose	Lipids and lipid-like molecules	Fatty Acyls	Fatty acyl glycosides	547-25-1	C19636	HMDB0011740	5.65423	4.60123	4.33219	5.21296	5.1543	5.31221	5.4632	5.15533	5.26247	6.6486	6.50148	6.46756	1.14217	0.0624122	1.28913	0.110297	-	0.41972	0.56613	1.04407	0.0187296	-	2.99076	0.00823714	1.38789	0.142355	Sig	3
Sucrose	Organic oxygen compounds	Organooxygen compounds	Carbohydrates and carbohydrate conjugates	57-50-1	C00089	HMDB0000258	6.71022	5.35315	5.20416	6.17558	5.90872	6.37132	6.63795	5.76474	5.91666	7.42913	7.46478	7.23787	1.12102	0.0652085	1.27253	0.104668	-	0.179294	0.941741	1.00858	0.00371035	-	2.92294	0.0434569	1.32053	0.120748	Sig	3
Quinic Acid	-	-	-	-	-	-	3.10215	4.88948	4.54309	4.87917	4.61224	4.85174	4.29121	4.53436	4.66203	3.55489	3.02068	3.5526	1.52532	0.28458	1.35016	0.130385	-	1.33741	0.109267	0.90168	0.0449476	-	2.75762	0.00349897	0.518545	0.285214	Sig	2
Ribonic acid	Organic oxygen compounds	Organooxygen compounds	Carbohydrates and carbohydrate conjugates	642-98-8	C01685	HMDB0000867	2.75388	1.95082	2.8746	1.29204	1.8893	1.64866	0.597804	0.91562	0.975748	1.82424	1.7589	2.08797	2.49806	0.103904	0.460116	0.337133	-	2.44203	0.0527127	0.266405	0.574458	-	2.71016	0.00358841	4.5897	0.661784	Sig	3
Citrate	Organic acids and derivatives	Carboxylic acids and derivatives	Tricarboxylic acids and derivatives	77-92-9	C00158	HMDB0000094	6.63698	9.26467	8.21154	8.21699	8.22743	6.11721	7.07245	7.62079	8.07772	6.3035	5.83359	7.11483	0.948923	0.86535	0.947312	0.023507	-	0.167765	0.935152	1.01767	0.00760697	-	2.57295	0.0338661	0.655007	0.183754	Sig	2
Glucose 6-phosphate	Organic oxygen compounds	Organooxygen compounds	Carbohydrates and carbohydrate conjugates	56-73-5	C00092	HMDB0001401	1.60197	1.5643	1.801	2.02936	2.02242	1.76566	1.76745	1.83385	1.62681	1.03165	1.01794	0.988986	1.42486	0.0867766	1.50299	0.176956	-	1.06049	0.219929	0.81912	0.0866525	-	2.28741	0.000658696	0.306711	0.513271	Sig	2
Erythronic acid	Organic oxygen compounds	Organooxygen compounds	Carbohydrates and carbohydrate conjugates	13752-84-6	0	HMDB0000613	1.05134	1.06757	1.02802	1.07719	1.30801	1.34461	0.917939	1.1862	1.29947	2.13248	1.68125	1.95964	1.09442	0.104561	1.58459	0.199917	-	0.590685	0.531581	0.842478	0.0744414	-	2.28621	0.0259988	2.62093	0.418455	Sig	3
Galactose 1-phosphate	Organic oxygen compounds	Organooxygen compounds	Carbohydrates and carbohydrate conjugates	2255-14-3	C00446	HMDB0000645	1.52034	1.48659	1.75225	2.01115	1.81896	1.6281	1.6907	1.7087	1.5282	0.914444	0.881102	0.950306	1.1854	0.123698	1.43058	0.155512	-	0.927721	0.225175	0.830137	0.0808502	-	2.28182	0.000641435	0.282259	0.549352	Sig	2
Glucose 1-phosphate	Organic oxygen compounds	Organooxygen compounds	Carbohydrates and carbohydrate conjugates	59-56-3	C00103	HMDB0001586	1.47036	1.47276	1.75822	2.08519	2.01287	1.67584	1.83083	1.84647	1.60582	1.05703	1.07254	1.03741	1.57209	0.0892008	1.64261	0.215534	-	0.810935	0.381231	0.848752	0.0712192	-	2.2371	0.00170513	0.325269	0.487757	Sig	2
Fumatrate	-	-	-	-	-	-	6.32148	4.98517	6.27909	5.44263	4.98026	5.25371	5.86997	5.88783	5.83111	5.42553	5.12416	4.90352	1.7317	0.423591	0.868883	0.0610387	-	2.25545	8.46306e-005	1.28514	0.10895	-	2.17774	0.00857854	0.705007	0.151807	Sig	1
Mannose 6-phosphate	Organic oxygen compounds	Organooxygen compounds	Carbohydrates and carbohydrate conjugates	3672-15-9	C00275	HMDB0001078	1.21577	1.19386	1.39306	1.57559	1.50788	1.29132	1.35806	1.46828	1.20837	0.756515	0.778587	0.740369	1.09463	0.130555	1.4465	0.160318	-	0.642632	0.428849	0.865932	0.0625162	-	2.03517	0.00299643	0.28729	0.541679	Sig	2
Glucose 6-phosphate G6P	-	-	-	-	-	-	1.59226	1.26641	1.58692	1.70393	1.56423	1.37134	1.58672	1.50035	1.24161	0.852283	0.808782	0.939276	0.412431	0.368471	1.19905	0.0788373	-	0.538127	0.564217	0.893275	0.0490148	-	1.97394	0.0104081	0.326178	0.486545	Sig	2
L-Malate acid	-	-	-	-	-	-	6.41058	7.87388	8.94016	6.63642	6.18348	6.57964	6.34201	6.39676	6.64524	6.04033	5.9813	5.60377	2.69887	0.338881	0.734288	0.134134	-	0.0381499	0.632986	1.01842	0.00792692	-	1.9221	0.00956322	0.753145	0.123121	Sig	1
(-)-Epicatechin	Phenylpropanoids and polyketides	Flavonoids	Flavans	490-46-0	C09727	HMDB0001871	4.66048	4.12786	4.00732	4.21819	3.76741	3.86411	4.27674	4.02916	4.2608	3.80769	3.52771	3.85824	1.18566	0.142241	0.950652	0.0219784	-	1.10803	0.0504272	1.1501	0.0607356	-	1.68205	0.01917	0.724013	0.140254	Sig	1
Gluconic acid	Organic oxygen compounds	Organooxygen compounds	Carbohydrates and carbohydrate conjugates	526-95-4	C00257	HMDB0000625	0.63863	0.655235	0.617899	0.550838	0.554091	0.640302	0.466468	0.510003	0.562619	0.7584	0.773866	0.884587	0.594577	0.589706	0.925142	0.0337916	-	0.626876	0.207353	0.789744	0.102514	-	1.41787	0.0075072	2.24197	0.35063	Sig	3
Glutamic acid	-	-	-	-	-	-	3.78746	3.64067	3.51755	3.62185	3.3685	3.89028	3.8038	3.74047	3.49341	3.17981	3.51669	3.33273	0.170432	0.348677	1.09463	0.0392673	-	0.264431	0.633264	1.04919	0.0208541	-	1.38121	0.0133929	0.747912	0.126149	Sig	2
Guanosine diphosphate(GDP)	-	-	-	-	-	-	0.582031	0.315572	0.303614	0.163013	0.258213	0.311215	0.2713	0.306376	0.231903	0.642353	0.541421	0.470128	0.914187	0.233354	0.432094	0.364422	-	0.242576	0.695507	1.15858	0.063926	-	1.37632	0.0252969	3.84003	0.584335	Sig	3
Mangiferin	-	-	-	-	-	-	0.0233844	0.0508128	0.0299382	0.0807634	0.0580149	0.0629735	0.10777	0.0949536	0.143431	0.36382	0.337236	0.414247	0.481792	0.0231226	3.60361	0.556738	-	0.583295	0.0572837	3.08997	0.489954	-	1.35058	0.0027306	9.2543	0.966344	Sig	3
Aconitate	Organic acids and derivatives	Carboxylic acids and derivatives	Tricarboxylic acids and derivatives	585-84-2	C00417	HMDB0000072	1.56871	1.16625	1.25564	1.43749	1.77125	1.55189	1.31996	1.32392	1.33264	0.995783	0.867351	1.21724	1.20857	0.125349	1.62064	0.209687	-	1.34584	0.172729	0.693029	0.159249	-	1.33342	0.0186943	0.558834	0.252717	Sig	2
1-beta-D-Arabinofuranosyluracil	-	-	-	-	-	-	0.0792692	0.331915	0.469019	0.298704	0.31959	0.283869	0.302562	0.345633	0.264859	0.0657932	0.0727058	0.100127	0.0400842	0.785715	0.832625	0.0795506	-	0.0575227	0.833744	1.04447	0.018896	-	1.26409	0.00348512	0.0633368	1.19834	Sig	2
Glutamine	Organic acids and derivatives	Carboxylic acids and derivatives	Amino acids, peptides, and analogues	56-85-9	C00064	HMDB0000641	4.03069	4.00552	3.8082	3.75765	3.83239	4.05791	3.98028	3.78073	3.55463	3.28853	3.66887	3.41819	0.446696	0.509424	1.0734	0.0307616	-	0.564291	0.723084	0.95963	0.0178962	-	1.24816	0.035165	0.760756	0.118755	Sig	2
Glutamate	Organic acids and derivatives	Carboxylic acids and derivatives	Amino acids, peptides, and analogues	56-86-0	C00025	HMDB0000148	3.87134	3.79112	3.60707	3.69586	3.77229	3.96349	3.93366	3.73538	3.51778	3.23873	3.63501	3.38705	0.286347	0.226054	1.14325	0.0581412	-	0.430679	0.815256	0.973796	0.011532	-	1.23266	0.0353994	0.761268	0.118462	Sig	2
Ribitol	Organic oxygen compounds	Organooxygen compounds	Carbohydrates and carbohydrate conjugates	488-81-3	C00474	HMDB0000508	0.618235	0.616934	0.625965	0.533691	0.493343	0.516979	0.54154	0.534832	0.519673	0.787257	0.705053	0.721374	0.942673	0.0382492	0.75572	0.121639	-	0.288372	0.0706618	1.091	0.0378248	-	1.20347	0.0141488	1.76056	0.245651	Sig	3
Uridine	Nucleosides, nucleotides, and analogues	Pyrimidine nucleosides	0	58-96-8	C00299	HMDB0000296	0.377871	0.458625	0.552224	0.383948	0.572916	0.703066	0.451479	0.463548	0.590301	0.33922	0.274255	0.259174	0.507771	0.354215	1.60893	0.206537	-	0.341056	0.575549	0.788047	0.103448	-	1.17039	0.0211823	0.308597	0.510608	Sig	2
Catalpol	Organic oxygen compounds	Organooxygen compounds	Carbohydrates and carbohydrate conjugates	0	0	HMDB0242754	0.363913	0.324518	0.275622	0.336027	0.320353	0.317665	0.225521	0.247529	0.217636	0.43909	0.402649	0.405409	0.049056	0.259574	1.13471	0.0548849	-	0.889783	0.00101005	0.513498	0.289461	-	1.15029	0.00207139	2.9729	0.47318	Sig	3
4-Aminoindole	-	-	-	-	-	-	0.0401505	0.0160279	0.0360914	0.0543224	0.0330585	0.0499899	0.0640291	0.044677	0.0554564	0.1724	0.293965	0.282696	0.280331	0.106662	2.27068	0.356156	-	0.186837	0.272642	1.47266	0.168102	-	1.14465	0.0206241	19.0584	1.28009	Sig	3
GDP	Nucleosides, nucleotides, and analogues	Purine nucleotides	Purine ribonucleotides	146-91-8	C00035	HMDB0001201	0.519756	0.355254	0.227321	0.164131	0.193624	0.258201	0.173014	0.243508	0.256323	0.456136	0.42075	0.372488	0.978525	0.15575	0.347001	0.459669	-	0.195847	0.638402	1.18832	0.0749334	-	1.1392	0.0113412	3.09759	0.491024	Sig	3
Gama-glutamylalanine	-	-	-	-	-	-	0.281723	0.288911	0.379523	0.202402	0.367688	0.367783	0.372142	0.405692	0.378967	0.186379	0.251198	0.184597	0.0528933	0.79066	1.12987	0.0530285	-	0.586275	0.288755	1.41272	0.150056	-	1.11998	0.000444747	0.265477	0.575973	Sig	2
Rutin	Phenylpropanoids and polyketides	Flavonoids	Flavonoid glycosides	153-18-4	C05625	HMDB0003249	0.0870895	0.223178	0.067904	0.0328828	0.0312656	0.0459204	0.0342384	0.0506392	0.0240335	0.180584	0.239636	0.213398	0.735352	0.270755	0.0722098	1.1414	-	0.00370756	0.918345	1.05448	0.0230383	-	1.11043	0.00164205	28.3245	1.45216	Sig	3
3-Hydroxyoctadecanoic Acid	-	-	-	-	-	-	0.316932	0.676307	0.611363	0.537914	0.498991	0.555864	0.623349	0.558839	0.538091	0.726933	0.77263	0.751125	0.0510564	0.910452	0.955114	0.0199448	-	0.459061	0.203127	1.19549	0.0775459	-	1.10591	0.00536866	1.54578	0.189148	Sig	3
Arbutin	Organic oxygen compounds	Organooxygen compounds	Carbohydrates and carbohydrate conjugates	497-76-7	C06186	HMDB0029943	0.249581	0.340666	0.233697	0.219285	0.158977	0.223911	0.226257	0.246153	0.255875	0.426503	0.415936	0.397514	0.679644	0.211081	0.569928	0.24418	-	0.495712	0.0589948	1.48635	0.172121	-	1.10495	0.00079733	2.63792	0.421262	Sig	3
i-Inositol	Organic oxygen compounds	Organooxygen compounds	Alcohols and polyols	87-89-8	C00137	HMDB0000211	0.584554	0.455417	0.493303	0.422238	0.414297	0.407273	0.637073	0.627994	0.63295	0.49935	0.43846	0.443129	0.792867	0.0495243	0.731958	0.135514	-	1.37249	3.27109e-005	2.36829	0.374435	-	1.10174	0.00102914	0.485726	0.313609	Sig	1
Neohesperidin	Lignans, neolignans and related compounds	Cyclobutane lignans	0	13241-33-3	C09806	HMDB0030748	0.105248	0.229357	0.0639036	0.0445823	0.0315793	0.053247	0.0429086	0.0482059	0.0342082	0.16635	0.244802	0.201824	0.733154	0.263007	0.0916278	1.03797	-	0.0301245	0.8818	0.949878	0.0223322	-	1.06237	0.00702208	21.555	1.33355	Sig	3
trans-Aconitic acid	Organic acids and derivatives	Carboxylic acids and derivatives	Tricarboxylic acids and derivatives	4023-65-8	C02341	HMDB0000958	0.812111	0.782775	0.893737	0.959867	0.929558	0.871885	0.83155	0.894013	0.831152	0.636051	0.595192	0.791741	0.781722	0.105859	1.34612	0.129084	-	0.642712	0.186943	0.871981	0.059493	-	1.02753	0.022637	0.578991	0.237328	Sig	2
Urocanic acid	Organoheterocyclic compounds	Azoles	Imidazoles	3465-72-3	C00785	HMDB0000301	0.157742	0.111827	0.144132	0.137721	0.12721	0.11641	0.35299	0.331449	0.331859	0.135008	0.245915	0.1701	0.161568	0.731498	0.934141	0.0295876	-	1.35058	7.99475e-005	7.23253	0.85929	-	1.01606	0.00218316	0.277492	0.55675	Sig	1
Vidarabine	Nucleosides, nucleotides, and analogues	Purine nucleosides	0	24356-66-9	C07195	HMDB0014340	0.427347	0.535065	0.691455	0.520911	0.619894	0.833497	0.453449	0.437759	0.541846	0.37758	0.289531	0.273415	0.560834	0.388429	1.52954	0.184561	-	1.03809	0.175145	0.515646	0.287648	-	1.0146	0.0229458	0.401472	0.396345	Sig	2

## Sheet: Table S3
Table S3. Intragroup correlation analysis of DAMs.
category1	category2	Correlation	P-value	Adj P-value	Significance
Citrate	Citrate	1	0	0	***
Citrate	Sucrose	-0.825963	0.000931414	0.016248	***
L-Malate acid	L-Malate acid	1	0	0	***
L-Malate acid	Glucose	-0.884004	0.000135704	0.00710186	***
L-Malate acid	Fructose	-0.873058	0.000208978	0.0109365	***
Sucrose	Citrate	-0.825963	0.000931414	0.073116	***
Sucrose	Sucrose	1	0	0	***
Sucrose	Turanose	0.973603	9.65605e-08	7.58e-06	***
Sucrose	Homovanillic acid	0.846223	0.000520021	0.00680361	***
Sucrose	D-Sorbitol	0.850382	0.000456755	0.0055162	***
Sucrose	D-Mannitol	0.846283	0.000519063	0.00582093	***
Sucrose	Galactitol	0.866315	0.00026752	0.00381825	***
Sucrose	Dulcite	0.848119	0.000490386	0.00592235	***
Sucrose	1-beta-D-Arabinofuranosyluracil	-0.906204	4.87565e-05	0.00255159	***
Glucose	L-Malate acid	-0.884004	0.000135704	0.0106528	***
Glucose	Glucose	1	0	0	***
Glucose	Fructose	0.9802	2.3185e-08	1.82002e-06	***
Fructose	L-Malate acid	-0.873058	0.000208978	0.0109365	***
Fructose	Glucose	0.9802	2.3185e-08	1.82002e-06	***
Fructose	Fructose	1	0	0	***
Fumatrate	Fumatrate	1	4.25061e-78	6.67346e-76	***
Turanose	Sucrose	0.973603	9.65605e-08	7.58e-06	***
Turanose	Turanose	1	0	0	***
Turanose	Homovanillic acid	0.883095	0.000140884	0.00245764	***
Turanose	D-Sorbitol	0.892552	9.39367e-05	0.00156975	***
Turanose	D-Mannitol	0.890261	0.000103975	0.00160069	***
Turanose	Galactitol	0.900087	6.61648e-05	0.00129848	***
Turanose	Dulcite	0.892619	9.36559e-05	0.0014704	***
Turanose	Lactose	0.852249	0.000430368	0.0120692	***
Turanose	Sorbitol	0.854062	0.000405902	0.00531055	***
Turanose	Erythronic acid	0.82764	0.000890068	0.0154059	***
Turanose	Raffinose	0.827671	0.000889312	0.0208291	***
Turanose	p-Hydroxybenzaldehyde	0.842242	0.000586773	0.00568399	***
Turanose	1-beta-D-Arabinofuranosyluracil	-0.918518	2.46399e-05	0.00193423	***
Turanose	Mangiferin	0.877042	0.000179429	0.00223282	***
Turanose	4-Aminoindole	0.850219	0.000459122	0.00514872	***
Quinic Acid	Quinic Acid	1	0	0	***
Quinic Acid	D-(+)-Trehalose	-0.823316	0.000999704	0.0254715	***
Quinic Acid	Guanosine diphosphate(GDP)	-0.893287	9.08842e-05	0.00285377	***
Quinic Acid	1-beta-D-Arabinofuranosyluracil	0.855811	0.00038334	0.0130848	***
Hydroxypropionic acid	Hydroxypropionic acid	1	0	0	***
Catechin	Catechin	1	0	0	***
Catechin	D-Sedoheptulose 7-phosphate	0.860232	0.000330627	0.0259542	***
(-)-Epicatechin	(-)-Epicatechin	1	0	0	***
Glutamine	Glutamine	1	1.32832e-79	2.08546e-77	***
Glutamine	Glutamate	0.966228	3.26935e-07	2.56644e-05	***
Glutamine	Glutamic acid	0.854701	0.000397547	0.020805	***
Glutamine	Mangiferin	-0.825529	0.000942371	0.00704535	***
Glutamate	Glutamine	0.966228	3.26935e-07	2.56644e-05	***
Glutamate	Glutamate	1	1.32832e-79	2.08546e-77	***
Glutamate	Glutamic acid	0.884503	0.00013293	0.010435	***
Glutamic acid	Glutamine	0.854701	0.000397547	0.020805	***
Glutamic acid	Glutamate	0.884503	0.00013293	0.00695666	***
Glutamic acid	Glutamic acid	1	0	0	***
Phlorizin	Phlorizin	1	0	0	***
Phlorizin	Proline	-0.878908	0.000166763	0.0029091	***
Phlorizin	L-Proline	-0.867026	0.000260814	0.00406284	***
Phlorizin	Aspartate	-0.945821	3.35575e-06	0.000184499	***
Phlorizin	Serine	0.847761	0.00049588	0.0248954	***
Phlorizin	Valine	-0.885297	0.000128598	0.00155306	***
Phlorizin	D-Glucuronic acid	-0.826528	0.000917317	0.0394655	***
Phlorizin	Aspartic acid	-0.828796	0.000862394	0.00796447	***
Phlorizin	DL-Norvaline	-0.886086	0.000124409	0.00150248	***
Phlorizin	11-Octadecanoic acid(Vaccenic acid)	-0.907211	4.62772e-05	0.0014531	***
Phlorizin	Elaidic Acid	-0.883525	0.000138415	0.00434623	***
Phlorizin	Petroselinic acid	-0.921645	2.03707e-05	0.00063964	***
Phlorizin	i-Inositol	0.904383	5.35102e-05	0.00139509	***
Phlorizin	Alloisoleucine	-0.85167	0.000438423	0.00625749	***
Phlorizin	2-Hydroxycinnamic acid	0.938523	6.23419e-06	0.000430376	***
Phlorizin	cis-4-Hydroxy-D-proline	-0.858972	0.000345035	0.00492459	***
Phlorizin	L-Valine	-0.922273	1.95882e-05	0.000307535	***
Phlorizin	5-Aminovaleric acid	-0.940631	5.25529e-06	8.84384e-05	***
Phlorizin	3,4-Dicaffeoylquinic acid	0.859874	0.000334679	0.00750637	***
Phlorizin	2-Aminophenol	-0.828178	0.00087709	0.0116241	***
Phlorizin	Phloretin	0.969286	2.04452e-07	1.60495e-05	***
Phlorizin	PCL 016	0.847516	0.000499671	0.00713167	***
Homovanillic acid	Sucrose	0.846223	0.000520021	0.0102054	***
Homovanillic acid	Turanose	0.883095	0.000140884	0.00276484	***
Homovanillic acid	Homovanillic acid	1	0	0	***
Homovanillic acid	D-Sorbitol	0.991278	3.91668e-10	1.5373e-08	***
Homovanillic acid	D-Mannitol	0.989151	1.16237e-09	4.56231e-08	***
Homovanillic acid	Galactitol	0.991136	4.24531e-10	3.33257e-08	***
Homovanillic acid	Dulcite	0.989523	9.76874e-10	3.83423e-08	***
Homovanillic acid	Sorbitol	0.986842	3.03857e-09	2.38527e-07	***
Homovanillic acid	Aspartic acid	0.89045	0.000103114	0.0023127	***
Homovanillic acid	p-Hydroxybenzaldehyde	0.870719	0.00022802	0.00357991	***
Homovanillic acid	Mangiferin	0.866885	0.000262132	0.00242086	***
Homovanillic acid	4-Aminoindole	0.931198	1.08089e-05	0.000230719	***
D-Sorbitol	Sucrose	0.850382	0.000456755	0.0102054	***
D-Sorbitol	Turanose	0.892552	9.39367e-05	0.00233201	***
D-Sorbitol	Homovanillic acid	0.991278	3.91668e-10	2.22171e-08	***
D-Sorbitol	D-Sorbitol	1	1.32832e-79	2.08546e-77	***
D-Sorbitol	D-Mannitol	0.999734	1.05496e-17	5.52094e-16	***
D-Sorbitol	Galactitol	0.978387	3.58183e-08	1.40587e-06	***
D-Sorbitol	Dulcite	0.999651	4.09276e-17	2.14188e-15	***
D-Sorbitol	Proline	0.844212	0.000552963	0.00558077	***
D-Sorbitol	Sorbitol	0.966392	3.19143e-07	1.25264e-05	***
D-Sorbitol	L-Proline	0.856793	0.000371105	0.00406284	***
D-Sorbitol	Aspartic acid	0.903882	5.48795e-05	0.00229489	***
D-Sorbitol	p-Hydroxybenzaldehyde	0.888118	0.000114102	0.00255914	***
D-Sorbitol	Mangiferin	0.89115	9.99838e-05	0.00191754	***
D-Sorbitol	4-Aminoindole	0.938324	6.33381e-06	0.000205014	***
D-Mannitol	Sucrose	0.846283	0.000519063	0.0102054	***
D-Mannitol	Turanose	0.890261	0.000103975	0.00233201	***
D-Mannitol	Homovanillic acid	0.989151	1.16237e-09	3.64985e-08	***
D-Mannitol	D-Sorbitol	0.999734	1.05496e-17	8.28141e-16	***
D-Mannitol	D-Mannitol	1	1.32832e-79	2.08546e-77	***
D-Mannitol	Galactitol	0.975532	6.6288e-08	1.73454e-06	***
D-Mannitol	Dulcite	0.99976	6.32548e-18	4.9655e-16	***
D-Mannitol	Proline	0.847724	0.00049645	0.00556733	***
D-Mannitol	Sorbitol	0.962382	5.56925e-07	1.45729e-05	***
D-Mannitol	L-Proline	0.859758	0.000335995	0.00406284	***
D-Mannitol	Aspartic acid	0.902613	5.84685e-05	0.00229489	***
D-Mannitol	p-Hydroxybenzaldehyde	0.888519	0.00011215	0.00255914	***
D-Mannitol	Mangiferin	0.893019	9.19877e-05	0.00191754	***
D-Mannitol	4-Aminoindole	0.935583	7.83493e-06	0.000205014	***
Galactitol	Sucrose	0.866315	0.00026752	0.0102054	***
Galactitol	Turanose	0.900087	6.61648e-05	0.00233201	***
Galactitol	Homovanillic acid	0.991136	4.24531e-10	2.22171e-08	***
Galactitol	D-Sorbitol	0.978387	3.58183e-08	1.12469e-06	***
Galactitol	D-Mannitol	0.975532	6.6288e-08	2.08144e-06	***
Galactitol	Galactitol	1	0	0	***
Galactitol	Dulcite	0.977303	4.56638e-08	1.43384e-06	***
Galactitol	Sorbitol	0.981639	1.59365e-08	8.34009e-07	***
Galactitol	Aspartic acid	0.856351	0.000376571	0.00422298	***
Galactitol	p-Hydroxybenzaldehyde	0.875162	0.000192939	0.00336572	***
Galactitol	1-beta-D-Arabinofuranosyluracil	-0.840141	0.000624557	0.0140079	***
Galactitol	Mangiferin	0.872824	0.000210832	0.00223282	***
Galactitol	4-Aminoindole	0.930004	1.17564e-05	0.000230719	***
Dulcite	Sucrose	0.848119	0.000490386	0.0102054	***
Dulcite	Turanose	0.892619	9.36559e-05	0.00233201	***
Dulcite	Homovanillic acid	0.989523	9.76874e-10	3.64985e-08	***
Dulcite	D-Sorbitol	0.999651	4.09276e-17	2.14188e-15	***
Dulcite	D-Mannitol	0.99976	6.32548e-18	4.9655e-16	***
Dulcite	Galactitol	0.977303	4.56638e-08	1.43384e-06	***
Dulcite	Dulcite	1	0	0	***
Dulcite	Proline	0.843281	0.000568741	0.00558077	***
Dulcite	Sorbitol	0.962656	5.37225e-07	1.45729e-05	***
Dulcite	L-Proline	0.85543	0.000388169	0.00406284	***
Dulcite	Aspartic acid	0.896848	7.71731e-05	0.0023127	***
Dulcite	p-Hydroxybenzaldehyde	0.889104	0.000109353	0.00255914	***
Dulcite	Mangiferin	0.894599	8.56281e-05	0.00191754	***
Dulcite	4-Aminoindole	0.937113	6.96617e-06	0.000205014	***
Proline	Phlorizin	-0.878908	0.000166763	0.00201399	***
Proline	D-Sorbitol	0.844212	0.000552963	0.00620108	***
Proline	D-Mannitol	0.847724	0.00049645	0.00582093	***
Proline	Dulcite	0.843281	0.000568741	0.00637802	***
Proline	Proline	1	0	0	***
Proline	L-Proline	0.998825	1.7624e-14	1.38348e-12	***
Proline	Aspartate	0.933783	8.96488e-06	0.000286461	***
Proline	Valine	0.945872	3.34029e-06	8.74043e-05	***
Proline	Aspartic acid	0.871479	0.000221693	0.00316416	***
Proline	DL-Norvaline	0.945592	3.42592e-06	8.96448e-05	***
Proline	11-Octadecanoic acid(Vaccenic acid)	0.837172	0.000681157	0.00763869	***
Proline	Alloisoleucine	0.85635	0.000376584	0.00591237	***
Proline	cis-4-Hydroxy-D-proline	0.902515	5.87548e-05	0.00115306	***
Proline	Niacin	-0.870522	0.000229686	0.00601011	***
Proline	L-Valine	0.93147	1.06018e-05	0.000214419	***
Proline	5-Aminovaleric acid	0.948994	2.49508e-06	7.83455e-05	***
Proline	2-Aminophenol	0.82474	0.000962502	0.0116241	***
Proline	PCL 016	-0.87522	0.000192508	0.00377797	***
D-(+)-Trehalose	Quinic Acid	-0.823316	0.000999704	0.0345058	***
D-(+)-Trehalose	D-(+)-Trehalose	1	0	0	***
D-(+)-Trehalose	Lactate	0.89469	8.52736e-05	0.00669398	***
D-(+)-Trehalose	Guanosine diphosphate(GDP)	0.839514	0.000636205	0.00908037	***
D-(+)-Trehalose	GDP	0.929703	1.20046e-05	0.000911418	***
Gamma-Aminobutyric acid	Gamma-Aminobutyric acid	1	3.22781e-77	5.06766e-75	***
Gamma-Aminobutyric acid	(S)-Glutamic acid	0.833013	0.000767019	0.060211	***
Ribose	Ribose	1	0	0	***
Ribose	Arabinose	0.999256	1.79236e-15	9.38002e-14	***
Ribose	Xylose	0.998202	1.47499e-13	7.71912e-12	***
Ribose	Polydatin	0.864775	0.000282524	0.0063366	***
Ribose	(E/Z)-Polydatin	0.873749	0.000203599	0.00480957	***
Ribose	Aucubin	0.837692	0.000670969	0.0105342	***
Asparagine	Asparagine	1	0	0	***
Asparagine	Imidazole-4-Acetic Acid	-0.961431	6.29936e-07	4.945e-05	***
Asparagine	Procyanidin B2	-0.904795	5.24043e-05	0.00221531	***
Asparagine	Arginine	0.900284	6.55391e-05	0.00102896	***
Asparagine	Ornithine	0.987413	2.43584e-09	9.56066e-08	***
Asparagine	DL-Arginine	0.896027	8.01807e-05	0.00125884	***
Asparagine	L-Arginine	0.912178	3.54508e-05	0.000556577	***
Asparagine	L-Asparagine	0.990787	5.1474e-10	2.02035e-08	***
Asparagine	(E/Z)-Polydatin	-0.823707	0.000989386	0.0168329	***
Asparagine	L-Ornithine	0.977514	4.35975e-08	1.1408e-06	***
Asparagine	L-Chicoric Acid	0.929771	1.19486e-05	0.000234492	***
Asparagine	Histidine	0.957409	1.02742e-06	2.68842e-05	***
Asparagine	Cichoric Acid	0.919846	2.27481e-05	0.000510208	***
Asparagine	L-Hisidine	0.964144	4.39465e-07	9.85657e-06	***
Asparagine	Morroniside	0.838319	0.00065884	0.00940344	***
Arabinose	Ribose	0.999256	1.79236e-15	1.407e-13	***
Arabinose	Arabinose	1	0	0	***
Arabinose	Xylose	0.999342	9.67985e-16	7.59868e-14	***
Arabinose	Polydatin	0.865081	0.000279498	0.0063366	***
Arabinose	(E/Z)-Polydatin	0.87491	0.000194805	0.00480957	***
Arabinose	Aucubin	0.842056	0.000590032	0.0102928	***
Xylose	Ribose	0.998202	1.47499e-13	7.71912e-12	***
Xylose	Arabinose	0.999342	9.67985e-16	7.59868e-14	***
Xylose	Xylose	1	1.32832e-79	2.08546e-77	***
Xylose	Polydatin	0.874474	0.000198072	0.0063366	***
Xylose	(E/Z)-Polydatin	0.884196	0.00013463	0.00480957	***
Xylose	Aucubin	0.853151	0.000418061	0.00937651	***
Lactose	Turanose	0.852249	0.000430368	0.00600684	***
Lactose	Lactose	1	0	0	***
Lactose	Cellobiose	0.927109	1.43259e-05	0.00102259	***
Lactose	Maltose	0.937987	6.50467e-06	0.000340411	***
Lactose	Melibiose	0.925489	1.5946e-05	0.000834506	***
Lactose	NSC 16590	-0.830466	0.000823592	0.0128762	***
Lactose	1-beta-D-Arabinofuranosyluracil	-0.850073	0.000461244	0.0130848	***
Lactose	3-Amino-2-methylpropanoic acid	-0.840324	0.00062119	0.00846842	***
Cellobiose	Lactose	0.927109	1.43259e-05	0.000625879	***
Cellobiose	Cellobiose	1	1.32832e-79	2.08546e-77	***
Cellobiose	Maltose	0.917578	2.60532e-05	0.00102259	***
Cellobiose	Melibiose	0.919491	2.32432e-05	0.000912294	***
Cellobiose	1-beta-D-Arabinofuranosyluracil	-0.847491	0.000500057	0.0130848	***
Maltose	Lactose	0.937987	6.50467e-06	0.000510616	***
Maltose	Cellobiose	0.917578	2.60532e-05	0.00102259	***
Maltose	Maltose	1	0	0	***
Maltose	Melibiose	0.992136	2.33796e-10	1.8353e-08	***
Maltose	Choline	-0.8362	0.000700525	0.0109982	***
Maltose	NSC 16590	-0.870617	0.000228883	0.00449182	***
Maltose	Dimethylglycine	-0.849369	0.000471581	0.00925478	***
Maltose	Vidarabine	-0.862351	0.000307464	0.0160906	***
Maltose	3-Amino-2-methylpropanoic acid	-0.848655	0.000482262	0.00795851	***
Melibiose	Lactose	0.925489	1.5946e-05	0.000625879	***
Melibiose	Cellobiose	0.919491	2.32432e-05	0.00102259	***
Melibiose	Maltose	0.992136	2.33796e-10	1.8353e-08	***
Melibiose	Melibiose	1	0	0	***
Melibiose	Choline	-0.859076	0.000343836	0.00674777	***
Melibiose	D(-)-2-Aminobutyric acid	-0.845334	0.00053439	0.0106308	***
Melibiose	NSC 16590	-0.879474	0.000163063	0.00365727	***
Melibiose	Dimethylglycine	-0.873924	0.000202259	0.00453639	***
Melibiose	Vidarabine	-0.84396	0.000557202	0.0174961	***
Melibiose	3-Amino-2-methylpropanoic acid	-0.847051	0.000506911	0.00795851	***
Desaminotyrosine	Desaminotyrosine	1	4.25061e-78	6.67346e-76	***
Desaminotyrosine	DL-3-Phenyllactic acid	0.995653	1.21296e-11	9.52175e-10	***
Desaminotyrosine	Ethionamide	0.990583	5.74003e-10	4.50593e-08	***
D-(-)-Quinic acid	D-(-)-Quinic acid	1	0	0	***
D-(-)-Quinic acid	Petroselinic acid	-0.858344	0.000352398	0.00553265	***
D-(-)-Quinic acid	Shikimic acid	0.956213	1.17763e-06	9.24442e-05	***
D-(-)-Quinic acid	i-Inositol	0.876527	0.000183052	0.00359239	***
D-(-)-Quinic acid	Tetrahydrocurcumin	0.832256	0.000783497	0.0344038	***
D-(-)-Quinic acid	Nicotinamide	0.869693	0.000236792	0.0123921	***
D-(-)-Quinic acid	3,4-Dicaffeoylquinic acid	0.893053	9.18467e-05	0.00240332	***
D-(-)-Quinic acid	Phloretin	0.83121	0.000806739	0.00974292	***
Sorbitol	Turanose	0.854062	0.000405902	0.00600684	***
Sorbitol	Homovanillic acid	0.986842	3.03857e-09	7.95091e-08	***
Sorbitol	D-Sorbitol	0.966392	3.19143e-07	8.3509e-06	***
Sorbitol	D-Mannitol	0.962382	5.56925e-07	1.45729e-05	***
Sorbitol	Galactitol	0.981639	1.59365e-08	8.34009e-07	***
Sorbitol	Dulcite	0.962656	5.37225e-07	1.40574e-05	***
Sorbitol	Sorbitol	1	0	0	***
Sorbitol	Glucose 6-phosphate	-0.834845	0.000728225	0.00497093	***
Sorbitol	Galactose 1-phosphate	-0.825857	0.000934079	0.00666593	***
Sorbitol	Mannose 6-phosphate	-0.823612	0.000991889	0.00671596	***
Sorbitol	Aspartic acid	0.892115	9.57925e-05	0.0023127	***
Sorbitol	Gluconic acid	0.865522	0.00027517	0.00502582	***
Sorbitol	p-Hydroxybenzaldehyde	0.882707	0.000143141	0.00280913	***
Sorbitol	Catalpol	0.832995	0.000767403	0.0252541	***
Sorbitol	Mangiferin	0.867938	0.000252391	0.00242086	***
Sorbitol	4-Aminoindole	0.943575	4.09561e-06	0.000205014	***
Choline	Maltose	-0.8362	0.000700525	0.0122203	***
Choline	Melibiose	-0.859076	0.000343836	0.00771174	***
Choline	Choline	1	0	0	***
Choline	N-Methylsarcosine	0.977913	3.98946e-08	2.08782e-06	***
Choline	D(-)-2-Aminobutyric acid	0.994237	4.95949e-11	3.8932e-09	***
Choline	NSC 16590	0.988934	1.28259e-09	1.00683e-07	***
Choline	Raffinose	-0.832119	0.000786516	0.0208291	***
Choline	Coumarin	-0.859548	0.000338391	0.0132819	***
Choline	Dimethylglycine	0.989668	9.11137e-10	4.76828e-08	***
Choline	Histidine	0.824254	0.000975077	0.00850484	***
Choline	L-Methionine	0.838457	0.000656193	0.0130612	***
Choline	3-Amino-2-methylpropanoic acid	0.969761	1.89266e-07	9.90494e-06	***
L-Proline	Phlorizin	-0.867026	0.000260814	0.00292484	***
L-Proline	D-Sorbitol	0.856793	0.000371105	0.00485529	***
L-Proline	D-Mannitol	0.859758	0.000335995	0.00439593	***
L-Proline	Dulcite	0.85543	0.000388169	0.00507855	***
L-Proline	Proline	0.998825	1.7624e-14	1.38348e-12	***
L-Proline	L-Proline	1	0	0	***
L-Proline	Aspartate	0.929292	1.23514e-05	0.000286461	***
L-Proline	Valine	0.938102	6.44599e-06	0.000144574	***
L-Proline	Aspartic acid	0.875263	0.000192188	0.00301735	***
L-Proline	DL-Norvaline	0.938574	6.20922e-06	0.000121856	***
L-Proline	11-Octadecanoic acid(Vaccenic acid)	0.839855	0.000629848	0.00760662	***
L-Proline	Alloisoleucine	0.859088	0.000343693	0.00591237	***
L-Proline	cis-4-Hydroxy-D-proline	0.904614	5.28864e-05	0.00115306	***
L-Proline	Niacin	-0.850553	0.000454283	0.00996881	***
L-Proline	L-Valine	0.929362	1.22915e-05	0.000214419	***
L-Proline	5-Aminovaleric acid	0.944867	3.65567e-06	7.96159e-05	***
L-Proline	PCL 016	-0.858289	0.000353048	0.00554286	***
2,3-Diaminopropionic acid	2,3-Diaminopropionic acid	1	0	0	***
Cryptochlorogenic acid	Cryptochlorogenic acid	1	0	0	***
Cryptochlorogenic acid	Coumarin	0.843765	0.000560494	0.0168466	***
Cryptochlorogenic acid	Taxifolin	0.859955	0.000333753	0.0261996	***
Quercitrin	Quercitrin	1	0	0	***
Quercitrin	D-Glucose-6-phosphate	-0.903355	5.63493e-05	0.000804258	***
Quercitrin	Beta-D-Fructose 6 phosphate	-0.897443	7.50532e-05	0.000971098	***
Quercitrin	Glucose 6-phosphate	-0.920368	2.20377e-05	0.000314539	***
Quercitrin	Glucose 1-phosphate	-0.923334	1.83215e-05	0.000287647	***
Quercitrin	Galactose 1-phosphate	-0.891831	9.70081e-05	0.00126919	***
Quercitrin	Alanine	-0.885279	0.000128694	0.00183681	***
Quercitrin	Glucose 6-phosphate G6P	-0.824106	0.000978936	0.0102462	***
Quercitrin	Maltitol	0.859644	0.000337291	0.00311498	***
Quercitrin	Sarcosine	-0.883351	0.00013941	0.00198976	***
Quercitrin	Fructose 6-phosphate	-0.88402	0.000135617	0.00163784	***
Quercitrin	Mannose 6-phosphate	-0.902772	5.80092e-05	0.000827949	***
Quercitrin	Arabinitol	0.8381	0.000663057	0.00694	***
Quercitrin	Xylitol	0.890331	0.000103654	0.00162736	***
Quercitrin	L-Arabinitol	0.941379	4.9385e-06	8.02808e-05	***
Quercitrin	Gluconic acid	0.885851	0.000125645	0.00500326	***
Quercitrin	Ribitol	0.918683	2.43988e-05	0.00038306	***
Quercitrin	Beta-Alanine	-0.868497	0.000247339	0.00353021	***
Quercitrin	Astragalin	0.919665	2.3e-05	0.000722201	***
Quercitrin	Arbutin	0.955478	1.2782e-06	7.45574e-05	***
Quercitrin	Neohesperidin	0.938044	6.47569e-06	0.000338894	***
Quercitrin	Rutin	0.951967	1.85722e-06	9.71945e-05	***
D-Glucose-6-phosphate	Quercitrin	-0.903355	5.63493e-05	0.000827949	***
D-Glucose-6-phosphate	D-Glucose-6-phosphate	1	0	0	***
D-Glucose-6-phosphate	Beta-D-Fructose 6 phosphate	0.976974	4.9048e-08	2.56685e-06	***
D-Glucose-6-phosphate	Glucose 6-phosphate	0.981044	1.8675e-08	5.86396e-07	***
D-Glucose-6-phosphate	Glucose 1-phosphate	0.976503	5.42335e-08	1.70293e-06	***
D-Glucose-6-phosphate	Galactose 1-phosphate	0.964123	4.40738e-07	1.37473e-05	***
D-Glucose-6-phosphate	Alanine	0.894138	8.74453e-05	0.00152543	***
D-Glucose-6-phosphate	Glucose 6-phosphate G6P	0.884228	0.000134457	0.00234552	***
D-Glucose-6-phosphate	Maltitol	-0.892987	9.212e-05	0.00145449	***
D-Glucose-6-phosphate	Sarcosine	0.898701	7.07135e-05	0.00123356	***
D-Glucose-6-phosphate	Fructose 6-phosphate	0.968812	2.20526e-07	8.65565e-06	***
D-Glucose-6-phosphate	Mannose 6-phosphate	0.972049	1.28204e-07	4.02561e-06	***
D-Glucose-6-phosphate	Arabinitol	-0.841576	0.000598547	0.00694	***
D-Glucose-6-phosphate	Xylitol	-0.864071	0.000289602	0.00326375	***
D-Glucose-6-phosphate	trans-Aconitic acid	0.889353	0.000108175	0.00326932	***
D-Glucose-6-phosphate	L-Arabinitol	-0.946006	3.29996e-06	6.47617e-05	***
D-Glucose-6-phosphate	Gluconic acid	-0.868386	0.000248334	0.00502582	***
D-Glucose-6-phosphate	Ribitol	-0.913916	3.21751e-05	0.000459226	***
D-Glucose-6-phosphate	Beta-Alanine	0.89432	8.67235e-05	0.0016161	***
D-Glucose-6-phosphate	Astragalin	-0.893791	8.88377e-05	0.00185554	***
D-Glucose-6-phosphate	Arbutin	-0.928102	1.3399e-05	0.000233739	***
D-Glucose-6-phosphate	Mangiferin	-0.827855	0.000884848	0.00694606	***
D-Glucose-6-phosphate	Neohesperidin	-0.829918	0.000836167	0.0130938	***
D-Glucose-6-phosphate	Rutin	-0.844241	0.000552472	0.00788528	***
D-Glucose-6-phosphate	4-Aminoindole	-0.841968	0.000591595	0.00619203	***
D-Sedoheptulose 7-phosphate	Catechin	0.860232	0.000330627	0.0259542	***
D-Sedoheptulose 7-phosphate	D-Sedoheptulose 7-phosphate	1	0	0	***
Ribonic acid	Ribonic acid	1	0	0	***
Ribonic acid	Ferulic acid	-0.850191	0.000459517	0.012024	***
Ribonic acid	(E)-Ferulic acid	-0.858097	0.000355328	0.00979975	***
Ribonic acid	AICAR	0.923925	1.76436e-05	0.000692511	***
Beta-D-Fructose 6 phosphate	Quercitrin	-0.897443	7.50532e-05	0.000981946	***
Beta-D-Fructose 6 phosphate	D-Glucose-6-phosphate	0.976974	4.9048e-08	2.12866e-06	***
Beta-D-Fructose 6 phosphate	Beta-D-Fructose 6 phosphate	1	0	0	***
Beta-D-Fructose 6 phosphate	Glucose 6-phosphate	0.965526	3.61907e-07	8.11706e-06	***
Beta-D-Fructose 6 phosphate	Glucose 1-phosphate	0.957252	1.04626e-06	2.73772e-05	***
Beta-D-Fructose 6 phosphate	Galactose 1-phosphate	0.955257	1.30986e-06	2.71425e-05	***
Beta-D-Fructose 6 phosphate	Alanine	0.89156	9.81862e-05	0.00154152	***
Beta-D-Fructose 6 phosphate	Glucose 6-phosphate G6P	0.870175	0.000232635	0.00307055	***
Beta-D-Fructose 6 phosphate	Maltitol	-0.882949	0.000141732	0.00185433	***
Beta-D-Fructose 6 phosphate	Sarcosine	0.893521	8.99268e-05	0.00141185	***
Beta-D-Fructose 6 phosphate	Fructose 6-phosphate	0.978096	3.82775e-08	3.00478e-06	***
Beta-D-Fructose 6 phosphate	Mannose 6-phosphate	0.950965	2.05572e-06	4.61068e-05	***
Beta-D-Fructose 6 phosphate	Arabinitol	-0.877342	0.00017734	0.00253113	***
Beta-D-Fructose 6 phosphate	Xylitol	-0.90322	5.6728e-05	0.000989588	***
Beta-D-Fructose 6 phosphate	trans-Aconitic acid	0.844502	0.000548108	0.007823	***
Beta-D-Fructose 6 phosphate	L-Arabinitol	-0.953809	1.53216e-06	5.77023e-05	***
Beta-D-Fructose 6 phosphate	Gluconic acid	-0.864219	0.000288104	0.00502582	***
Beta-D-Fructose 6 phosphate	Ribitol	-0.923367	1.82822e-05	0.000352702	***
Beta-D-Fructose 6 phosphate	Beta-Alanine	0.886124	0.00012421	0.00195009	***
Beta-D-Fructose 6 phosphate	Guanosine diphosphate(GDP)	-0.842205	0.000587421	0.00908037	***
Beta-D-Fructose 6 phosphate	Astragalin	-0.895966	8.04094e-05	0.00185554	***
Beta-D-Fructose 6 phosphate	Arbutin	-0.914345	3.14031e-05	0.000410858	***
Beta-D-Fructose 6 phosphate	Mangiferin	-0.844085	0.000555089	0.00458679	***
Beta-D-Fructose 6 phosphate	Rutin	-0.826936	0.000907246	0.0079132	***
Beta-D-Fructose 6 phosphate	4-Aminoindole	-0.826418	0.000920046	0.00802485	***
(S)-Glutamic acid	Gamma-Aminobutyric acid	0.833013	0.000767019	0.060211	***
(S)-Glutamic acid	(S)-Glutamic acid	1	0	0	***
Glucose 6-phosphate	Sorbitol	-0.834845	0.000728225	0.00860587	***
Glucose 6-phosphate	Quercitrin	-0.920368	2.20377e-05	0.000425623	***
Glucose 6-phosphate	D-Glucose-6-phosphate	0.981044	1.8675e-08	1.46599e-06	***
Glucose 6-phosphate	Beta-D-Fructose 6 phosphate	0.965526	3.61907e-07	1.42049e-05	***
Glucose 6-phosphate	Glucose 6-phosphate	1	0	0	***
Glucose 6-phosphate	Glucose 1-phosphate	0.984421	7.04116e-09	3.68488e-07	***
Glucose 6-phosphate	Galactose 1-phosphate	0.990735	5.29351e-10	2.89712e-08	***
Glucose 6-phosphate	Alanine	0.832409	0.000780157	0.00720498	***
Glucose 6-phosphate	Glucose 6-phosphate G6P	0.935442	7.91931e-06	0.000310833	***
Glucose 6-phosphate	Maltitol	-0.872812	0.000210922	0.00236534	***
Glucose 6-phosphate	Sarcosine	0.836442	0.000695662	0.00682136	***
Glucose 6-phosphate	Fructose 6-phosphate	0.970648	1.63335e-07	8.54784e-06	***
Glucose 6-phosphate	Mannose 6-phosphate	0.993908	6.54137e-11	5.13498e-09	***
Glucose 6-phosphate	Xylitol	-0.838303	0.000659146	0.00646787	***
Glucose 6-phosphate	trans-Aconitic acid	0.891494	9.84711e-05	0.00326932	***
Glucose 6-phosphate	L-Arabinitol	-0.933665	9.04363e-06	0.000123637	***
Glucose 6-phosphate	Gluconic acid	-0.875749	0.000188634	0.00500326	***
Glucose 6-phosphate	p-Hydroxybenzaldehyde	-0.851356	0.00044284	0.00539894	***
Glucose 6-phosphate	Ribitol	-0.897841	7.36588e-05	0.000889572	***
Glucose 6-phosphate	Beta-Alanine	0.825453	0.000944278	0.00926573	***
Glucose 6-phosphate	Astragalin	-0.892407	9.45499e-05	0.00185554	***
Glucose 6-phosphate	Arbutin	-0.954487	1.42466e-06	7.45574e-05	***
Glucose 6-phosphate	Mangiferin	-0.891737	9.74182e-05	0.00191754	***
Glucose 6-phosphate	Neohesperidin	-0.826525	0.000917401	0.0130938	***
Glucose 6-phosphate	Rutin	-0.848282	0.000487906	0.00766012	***
Glucose 6-phosphate	4-Aminoindole	-0.870071	0.000233526	0.00366636	***
Glucose 1-phosphate	Quercitrin	-0.923334	1.83215e-05	0.000425623	***
Glucose 1-phosphate	D-Glucose-6-phosphate	0.976503	5.42335e-08	2.12866e-06	***
Glucose 1-phosphate	Beta-D-Fructose 6 phosphate	0.957252	1.04626e-06	3.28526e-05	***
Glucose 1-phosphate	Glucose 6-phosphate	0.984421	7.04116e-09	2.76366e-07	***
Glucose 1-phosphate	Glucose 1-phosphate	1	0	0	***
Glucose 1-phosphate	Galactose 1-phosphate	0.977817	4.07634e-08	1.59996e-06	***
Glucose 1-phosphate	Alanine	0.86134	0.000318347	0.00384466	***
Glucose 1-phosphate	Glucose 6-phosphate G6P	0.91099	3.7835e-05	0.000990016	***
Glucose 1-phosphate	Maltitol	-0.884391	0.000133548	0.00185433	***
Glucose 1-phosphate	Sarcosine	0.867052	0.000260567	0.00314684	***
Glucose 1-phosphate	Fructose 6-phosphate	0.950233	2.2111e-06	4.33928e-05	***
Glucose 1-phosphate	Mannose 6-phosphate	0.985617	4.73227e-09	1.85742e-07	***
Glucose 1-phosphate	Arabinitol	-0.853757	0.000409945	0.00536345	***
Glucose 1-phosphate	Xylitol	-0.872058	0.00021696	0.00283856	***
Glucose 1-phosphate	trans-Aconitic acid	0.885091	0.00012971	0.00326932	***
Glucose 1-phosphate	L-Arabinitol	-0.931959	1.02375e-05	0.000123637	***
Glucose 1-phosphate	Gluconic acid	-0.887468	0.000117326	0.00500326	***
Glucose 1-phosphate	Ribitol	-0.887337	0.000117983	0.00123488	***
Glucose 1-phosphate	Beta-Alanine	0.861042	0.000321624	0.00388423	***
Glucose 1-phosphate	Guanosine diphosphate(GDP)	-0.841294	0.000603591	0.00908037	***
Glucose 1-phosphate	Astragalin	-0.880844	0.00015437	0.00242361	***
Glucose 1-phosphate	GDP	-0.825876	0.00093361	0.0209395	***
Glucose 1-phosphate	Arbutin	-0.9327	9.70452e-06	0.000229817	***
Glucose 1-phosphate	Neohesperidin	-0.839804	0.000630803	0.0130938	***
Glucose 1-phosphate	Rutin	-0.854482	0.000400391	0.00758993	***
Aspartate	Phlorizin	-0.945821	3.35575e-06	0.000175618	***
Aspartate	Proline	0.933783	8.96488e-06	0.000234581	***
Aspartate	L-Proline	0.929292	1.23514e-05	0.000277023	***
Aspartate	Aspartate	1	0	0	***
Aspartate	Valine	0.92048	2.18874e-05	0.000312393	***
Aspartate	Aspartic acid	0.928805	1.27722e-05	0.00100261	***
Aspartate	DL-Norvaline	0.917768	2.57624e-05	0.000337058	***
Aspartate	11-Octadecanoic acid(Vaccenic acid)	0.884485	0.00013303	0.00326623	***
Aspartate	Elaidic Acid	0.856334	0.000376785	0.0073944	***
Aspartate	Petroselinic acid	0.842157	0.000588266	0.00710445	***
Aspartate	Alloisoleucine	0.845676	0.000528822	0.00691876	***
Aspartate	2-Hydroxycinnamic acid	-0.828669	0.000865387	0.0135866	***
Aspartate	cis-4-Hydroxy-D-proline	0.869058	0.000242349	0.00380487	***
Aspartate	Niacin	-0.831429	0.000801822	0.0114442	***
Aspartate	L-Valine	0.929536	1.21445e-05	0.000214419	***
Aspartate	5-Aminovaleric acid	0.945273	3.52547e-06	7.96159e-05	***
Aspartate	2-Aminophenol	0.857865	0.000358091	0.0062467	***
Aspartate	Phloretin	-0.887863	0.000115358	0.00181112	***
Aspartate	PCL 016	-0.879739	0.000161356	0.00364285	***
Imidazole-4-Acetic Acid	Asparagine	-0.961431	6.29936e-07	1.64833e-05	***
Imidazole-4-Acetic Acid	Imidazole-4-Acetic Acid	1	0	0	***
Imidazole-4-Acetic Acid	Procyanidin B2	0.847723	0.000496476	0.00770402	***
Imidazole-4-Acetic Acid	Ornithine	-0.937509	6.75397e-06	0.000117819	***
Imidazole-4-Acetic Acid	L-Arginine	-0.843735	0.000561007	0.00681719	***
Imidazole-4-Acetic Acid	L-Asparagine	-0.946116	3.26709e-06	6.41167e-05	***
Imidazole-4-Acetic Acid	L-Ornithine	-0.927168	1.42694e-05	0.000186691	***
Imidazole-4-Acetic Acid	L-Chicoric Acid	-0.878969	0.000166361	0.00217656	***
Imidazole-4-Acetic Acid	Histidine	-0.916858	2.71773e-05	0.000387894	***
Imidazole-4-Acetic Acid	Cichoric Acid	-0.878541	0.000169198	0.00241491	***
Imidazole-4-Acetic Acid	L-Hisidine	-0.918966	2.39883e-05	0.000313847	***
Imidazole-4-Acetic Acid	Morroniside	-0.867974	0.000252059	0.00897324	***
N-Methylsarcosine	Choline	0.977913	3.98946e-08	1.25269e-06	***
N-Methylsarcosine	N-Methylsarcosine	1	0	0	***
N-Methylsarcosine	D(-)-2-Aminobutyric acid	0.983758	8.66308e-09	2.72021e-07	***
N-Methylsarcosine	NSC 16590	0.948472	2.62303e-06	6.8636e-05	***
N-Methylsarcosine	Dimethylglycine	0.964298	4.30228e-07	1.1894e-05	***
N-Methylsarcosine	Histidine	0.861185	0.000320049	0.00358912	***
N-Methylsarcosine	L-Methionine	0.842027	0.000590542	0.0130612	***
N-Methylsarcosine	3-Amino-2-methylpropanoic acid	0.910158	3.958e-05	0.00103568	***
Galactose 1-phosphate	Sorbitol	-0.825857	0.000934079	0.00973291	***
Galactose 1-phosphate	Quercitrin	-0.891831	9.70081e-05	0.0011624	***
Galactose 1-phosphate	D-Glucose-6-phosphate	0.964123	4.40738e-07	9.88512e-06	***
Galactose 1-phosphate	Beta-D-Fructose 6 phosphate	0.955257	1.30986e-06	3.42746e-05	***
Galactose 1-phosphate	Glucose 6-phosphate	0.990735	5.29351e-10	2.77027e-08	***
Galactose 1-phosphate	Glucose 1-phosphate	0.977817	4.07634e-08	1.59996e-06	***
Galactose 1-phosphate	Galactose 1-phosphate	1	0	0	***
Galactose 1-phosphate	Erythronic acid	-0.844957	0.000540579	0.0141452	***
Galactose 1-phosphate	Glucose 6-phosphate G6P	0.95476	1.38306e-06	0.00010857	***
Galactose 1-phosphate	Maltitol	-0.868847	0.000244214	0.00239635	***
Galactose 1-phosphate	Fructose 6-phosphate	0.962824	5.25375e-07	1.64968e-05	***
Galactose 1-phosphate	Mannose 6-phosphate	0.990651	5.53589e-10	2.89712e-08	***
Galactose 1-phosphate	trans-Aconitic acid	0.91087	3.80831e-05	0.00298953	***
Galactose 1-phosphate	L-Arabinitol	-0.907969	4.44759e-05	0.000436419	***
Galactose 1-phosphate	Gluconic acid	-0.858644	0.00034887	0.0053704	***
Galactose 1-phosphate	p-Hydroxybenzaldehyde	-0.844696	0.000544894	0.00568399	***
Galactose 1-phosphate	Ribitol	-0.868333	0.000248808	0.00229781	***
Galactose 1-phosphate	Astragalin	-0.877869	0.000173723	0.00246603	***
Galactose 1-phosphate	Arbutin	-0.933938	8.8632e-06	0.000229817	***
Galactose 1-phosphate	Mangiferin	-0.886522	0.000122136	0.00191754	***
Galactose 1-phosphate	Rutin	-0.834891	0.000727269	0.0079132	***
Galactose 1-phosphate	4-Aminoindole	-0.863588	0.000294533	0.00420379	***
Serine	Phlorizin	0.847761	0.00049588	0.00412886	***
Serine	Serine	1	0	0	***
Serine	5-Hydroxylysine	0.827117	0.000902803	0.0708701	***
Serine	D-Glucuronic acid	-0.830285	0.000827726	0.0394655	***
Serine	Cichoric Acid	-0.852988	0.000420272	0.00471305	***
Serine	Phloretin	0.825173	0.000951418	0.0106695	***
5-Hydroxylysine	Serine	0.827117	0.000902803	0.0248954	***
5-Hydroxylysine	5-Hydroxylysine	1	0	0	***
D(-)-2-Aminobutyric acid	Melibiose	-0.845334	0.00053439	0.00874807	***
D(-)-2-Aminobutyric acid	Choline	0.994237	4.95949e-11	3.8932e-09	***
D(-)-2-Aminobutyric acid	N-Methylsarcosine	0.983758	8.66308e-09	6.80052e-07	***
D(-)-2-Aminobutyric acid	D(-)-2-Aminobutyric acid	1	0	0	***
D(-)-2-Aminobutyric acid	NSC 16590	0.985762	4.50008e-09	1.76628e-07	***
D(-)-2-Aminobutyric acid	Raffinose	-0.826072	0.000928688	0.0208291	***
D(-)-2-Aminobutyric acid	Coumarin	-0.831815	0.00079324	0.0168466	***
D(-)-2-Aminobutyric acid	Dimethylglycine	0.991875	2.75164e-10	2.16004e-08	***
D(-)-2-Aminobutyric acid	Histidine	0.8445	0.000548147	0.00537869	***
D(-)-2-Aminobutyric acid	L-Methionine	0.840971	0.000609407	0.0130612	***
D(-)-2-Aminobutyric acid	3-Amino-2-methylpropanoic acid	0.961258	6.44049e-07	2.02231e-05	***
NSC 16590	Lactose	-0.830466	0.000823592	0.0152455	***
NSC 16590	Maltose	-0.870617	0.000228883	0.00718691	***
NSC 16590	Melibiose	-0.879474	0.000163063	0.00512018	***
NSC 16590	Choline	0.988934	1.28259e-09	5.03417e-08	***
NSC 16590	N-Methylsarcosine	0.948472	2.62303e-06	8.23632e-05	***
NSC 16590	D(-)-2-Aminobutyric acid	0.985762	4.50008e-09	1.76628e-07	***
NSC 16590	NSC 16590	1	0	0	***
NSC 16590	Raffinose	-0.828668	0.000865413	0.0208291	***
NSC 16590	Dimethylglycine	0.984458	6.95742e-09	2.73079e-07	***
NSC 16590	3-Amino-2-methylpropanoic acid	0.986523	3.42308e-09	2.68712e-07	***
Alanine	Quercitrin	-0.885279	0.000128694	0.00121596	***
Alanine	D-Glucose-6-phosphate	0.894138	8.74453e-05	0.000903928	***
Alanine	Beta-D-Fructose 6 phosphate	0.89156	9.81862e-05	0.00102768	***
Alanine	Glucose 6-phosphate	0.832409	0.000780157	0.00510353	***
Alanine	Glucose 1-phosphate	0.86134	0.000318347	0.00252475	***
Alanine	Alanine	1	0	0	***
Alanine	Maltitol	-0.9121	3.5603e-05	0.000854775	***
Alanine	Sarcosine	0.999125	4.03191e-15	3.16505e-13	***
Alanine	Fructose 6-phosphate	0.870836	0.000227038	0.00212371	***
Alanine	Arabinitol	-0.920385	2.2015e-05	0.000936162	***
Alanine	Xylitol	-0.940796	5.18382e-06	0.000162772	***
Alanine	L-Arabinitol	-0.95207	1.83765e-06	5.77023e-05	***
Alanine	Gluconic acid	-0.843686	0.000561827	0.00630048	***
Alanine	Ribitol	-0.94597	3.3107e-06	0.000141414	***
Alanine	Beta-Alanine	0.997079	1.66537e-12	8.71544e-11	***
Alanine	Astragalin	-0.827541	0.00089245	0.00824203	***
Alanine	Arbutin	-0.82969	0.000841446	0.00600487	***
Alanine	Neohesperidin	-0.834612	0.000733081	0.0130938	***
Alanine	Rutin	-0.852425	0.000427949	0.00758993	***
Erythronic acid	Turanose	0.82764	0.000890068	0.00931605	***
Erythronic acid	Galactose 1-phosphate	-0.844957	0.000540579	0.00427742	***
Erythronic acid	Erythronic acid	1	0	0	***
Erythronic acid	Glucose 6-phosphate G6P	-0.873144	0.000208303	0.00307055	***
Erythronic acid	Mannose 6-phosphate	-0.838443	0.000656471	0.0051533	***
Erythronic acid	Aspartic acid	0.856766	0.00037144	0.00422298	***
Erythronic acid	p-Hydroxybenzaldehyde	0.928386	1.31425e-05	0.00068779	***
Erythronic acid	Mangiferin	0.910568	3.87139e-05	0.00151952	***
Glucose 6-phosphate G6P	Quercitrin	-0.824106	0.000978936	0.00698604	***
Glucose 6-phosphate G6P	D-Glucose-6-phosphate	0.884228	0.000134457	0.00117276	***
Glucose 6-phosphate G6P	Beta-D-Fructose 6 phosphate	0.870175	0.000232635	0.0019223	***
Glucose 6-phosphate G6P	Glucose 6-phosphate	0.935442	7.91931e-06	0.000138148	***
Glucose 6-phosphate G6P	Glucose 1-phosphate	0.91099	3.7835e-05	0.000540009	***
Glucose 6-phosphate G6P	Galactose 1-phosphate	0.95476	1.38306e-06	2.71425e-05	***
Glucose 6-phosphate G6P	Erythronic acid	-0.873144	0.000208303	0.00817591	***
Glucose 6-phosphate G6P	Glucose 6-phosphate G6P	1	0	0	***
Glucose 6-phosphate G6P	Fructose 6-phosphate	0.904547	5.30674e-05	0.000757417	***
Glucose 6-phosphate G6P	Mannose 6-phosphate	0.943107	4.26486e-06	8.36979e-05	***
Glucose 6-phosphate G6P	trans-Aconitic acid	0.869936	0.000234691	0.00460582	***
Glucose 6-phosphate G6P	p-Hydroxybenzaldehyde	-0.841253	0.00060433	0.00568399	***
Glucose 6-phosphate G6P	Arbutin	-0.916471	2.77974e-05	0.000396745	***
Glucose 6-phosphate G6P	Mangiferin	-0.887673	0.0001163	0.00191754	***
Glucose 6-phosphate G6P	4-Aminoindole	-0.832493	0.000778313	0.00718795	***
Maltitol	Quercitrin	0.859644	0.000337291	0.00264773	***
Maltitol	D-Glucose-6-phosphate	-0.892987	9.212e-05	0.000903928	***
Maltitol	Beta-D-Fructose 6 phosphate	-0.882949	0.000141732	0.00130894	***
Maltitol	Glucose 6-phosphate	-0.872812	0.000210922	0.00194793	***
Maltitol	Glucose 1-phosphate	-0.884391	0.000133548	0.0013978	***
Maltitol	Galactose 1-phosphate	-0.868847	0.000244214	0.00244142	***
Maltitol	Alanine	-0.9121	3.5603e-05	0.000698709	***
Maltitol	Maltitol	1	0	0	***
Maltitol	Sarcosine	-0.908365	4.35554e-05	0.000854775	***
Maltitol	Fructose 6-phosphate	-0.87049	0.000229956	0.00212371	***
Maltitol	Mannose 6-phosphate	-0.873928	0.000202226	0.00198435	***
Maltitol	Arabinitol	0.909904	4.01265e-05	0.00104998	***
Maltitol	Xylitol	0.919661	2.30053e-05	0.000451479	***
Maltitol	trans-Aconitic acid	-0.835135	0.000722229	0.00944917	***
Maltitol	L-Arabinitol	0.93261	9.76814e-06	0.000123637	***
Maltitol	Ribitol	0.935564	7.84669e-06	0.000205322	***
Maltitol	Beta-Alanine	-0.892861	9.26427e-05	0.0016161	***
Maltitol	Guanosine diphosphate(GDP)	0.913681	3.26028e-05	0.00170622	***
Aconitate	Aconitate	1	0	0	***
Aconitate	Arbutin	-0.865411	0.000276251	0.00255126	***
Sarcosine	Quercitrin	-0.883351	0.00013941	0.00121596	***
Sarcosine	D-Glucose-6-phosphate	0.898701	7.07135e-05	0.000903928	***
Sarcosine	Beta-D-Fructose 6 phosphate	0.893521	8.99268e-05	0.00100846	***
Sarcosine	Glucose 6-phosphate	0.836442	0.000695662	0.0049645	***
Sarcosine	Glucose 1-phosphate	0.867052	0.000260567	0.00227272	***
Sarcosine	Alanine	0.999125	4.03191e-15	3.16505e-13	***
Sarcosine	Maltitol	-0.908365	4.35554e-05	0.000854775	***
Sarcosine	Sarcosine	1	0	0	***
Sarcosine	Fructose 6-phosphate	0.872695	0.000211853	0.00212371	***
Sarcosine	Arabinitol	-0.915617	2.92049e-05	0.000936162	***
Sarcosine	Xylitol	-0.936378	7.37347e-06	0.000192939	***
Sarcosine	L-Arabinitol	-0.949438	2.39007e-06	6.05214e-05	***
Sarcosine	Gluconic acid	-0.853037	0.000419601	0.00539894	***
Sarcosine	Ribitol	-0.942472	4.50363e-06	0.000141414	***
Sarcosine	Beta-Alanine	0.997808	3.96924e-13	3.11586e-11	***
Sarcosine	Arbutin	-0.83091	0.000813505	0.00600487	***
Sarcosine	Neohesperidin	-0.834347	0.000738619	0.0130938	***
Sarcosine	Rutin	-0.851909	0.000435092	0.00758993	***
Procyanidin B2	Asparagine	-0.904795	5.24043e-05	0.000747952	***
Procyanidin B2	Imidazole-4-Acetic Acid	0.847723	0.000496476	0.00708607	***
Procyanidin B2	Procyanidin B2	1	0	0	***
Procyanidin B2	Arginine	-0.839604	0.000634523	0.00830168	***
Procyanidin B2	Ornithine	-0.905225	5.12694e-05	0.000619177	***
Procyanidin B2	DL-Arginine	-0.86269	0.000303872	0.00397565	***
Procyanidin B2	L-Asparagine	-0.893464	9.01615e-05	0.00108887	***
Procyanidin B2	(E/Z)-Polydatin	0.845006	0.000539772	0.010593	***
Procyanidin B2	L-Ornithine	-0.885798	0.000125923	0.00152076	***
Procyanidin B2	Histidine	-0.886934	0.000120022	0.0014495	***
Procyanidin B2	L-Methionine	-0.903322	5.6441e-05	0.00443062	***
Procyanidin B2	L-Hisidine	-0.845328	0.000534486	0.00599388	***
Fructose 6-phosphate	Quercitrin	-0.88402	0.000135617	0.00121596	***
Fructose 6-phosphate	D-Glucose-6-phosphate	0.968812	2.20526e-07	5.77044e-06	***
Fructose 6-phosphate	Beta-D-Fructose 6 phosphate	0.978096	3.82775e-08	2.56685e-06	***
Fructose 6-phosphate	Glucose 6-phosphate	0.970648	1.63335e-07	4.27392e-06	***
Fructose 6-phosphate	Glucose 1-phosphate	0.950233	2.2111e-06	4.95918e-05	***
Fructose 6-phosphate	Galactose 1-phosphate	0.962824	5.25375e-07	1.37473e-05	***
Fructose 6-phosphate	Alanine	0.870836	0.000227038	0.00297042	***
Fructose 6-phosphate	Glucose 6-phosphate G6P	0.904547	5.30674e-05	0.00119023	***
Fructose 6-phosphate	Maltitol	-0.87049	0.000229956	0.00239635	***
Fructose 6-phosphate	Sarcosine	0.872695	0.000211853	0.00277175	***
Fructose 6-phosphate	Fructose 6-phosphate	1	0	0	***
Fructose 6-phosphate	Mannose 6-phosphate	0.952684	1.72478e-06	4.51316e-05	***
Fructose 6-phosphate	Arabinitol	-0.828406	0.00087165	0.00855306	***
Fructose 6-phosphate	Xylitol	-0.863053	0.000300067	0.00326375	***
Fructose 6-phosphate	trans-Aconitic acid	0.851131	0.00044603	0.00769284	***
Fructose 6-phosphate	L-Arabinitol	-0.952435	1.76991e-06	5.77023e-05	***
Fructose 6-phosphate	Gluconic acid	-0.856375	0.00037627	0.0053704	***
Fructose 6-phosphate	p-Hydroxybenzaldehyde	-0.828739	0.00086372	0.00753356	***
Fructose 6-phosphate	Ribitol	-0.921766	2.02186e-05	0.000352702	***
Fructose 6-phosphate	Beta-Alanine	0.865951	0.000271008	0.00354568	***
Fructose 6-phosphate	Corosolic acid	0.826336	0.000922097	0.0228744	***
Fructose 6-phosphate	Astragalin	-0.887851	0.000115416	0.00201337	***
Fructose 6-phosphate	Arbutin	-0.930617	1.12622e-05	0.000229817	***
Fructose 6-phosphate	Mangiferin	-0.87251	0.000213327	0.00223282	***
Fructose 6-phosphate	Rutin	-0.827754	0.00088731	0.0079132	***
Fructose 6-phosphate	4-Aminoindole	-0.850951	0.000448587	0.00514872	***
Mannose 6-phosphate	Sorbitol	-0.823612	0.000991889	0.00973291	***
Mannose 6-phosphate	Quercitrin	-0.902772	5.80092e-05	0.000827949	***
Mannose 6-phosphate	D-Glucose-6-phosphate	0.972049	1.28204e-07	4.02561e-06	***
Mannose 6-phosphate	Beta-D-Fructose 6 phosphate	0.950965	2.05572e-06	4.03435e-05	***
Mannose 6-phosphate	Glucose 6-phosphate	0.993908	6.54137e-11	5.13498e-09	***
Mannose 6-phosphate	Glucose 1-phosphate	0.985617	4.73227e-09	3.68488e-07	***
Mannose 6-phosphate	Galactose 1-phosphate	0.990651	5.53589e-10	2.89712e-08	***
Mannose 6-phosphate	Erythronic acid	-0.838443	0.000656471	0.0147237	***
Mannose 6-phosphate	Glucose 6-phosphate G6P	0.943107	4.26486e-06	0.000223194	***
Mannose 6-phosphate	Maltitol	-0.873928	0.000202226	0.00236534	***
Mannose 6-phosphate	Fructose 6-phosphate	0.952684	1.72478e-06	3.96965e-05	***
Mannose 6-phosphate	Mannose 6-phosphate	1	0	0	***
Mannose 6-phosphate	Xylitol	-0.823351	0.000998773	0.00825302	***
Mannose 6-phosphate	trans-Aconitic acid	0.887248	0.000118432	0.00326932	***
Mannose 6-phosphate	L-Arabinitol	-0.912899	3.40612e-05	0.000356507	***
Mannose 6-phosphate	Gluconic acid	-0.885275	0.000128718	0.00500326	***
Mannose 6-phosphate	p-Hydroxybenzaldehyde	-0.856177	0.000378745	0.00539894	***
Mannose 6-phosphate	Ribitol	-0.877012	0.000179635	0.00176267	***
Mannose 6-phosphate	Astragalin	-0.853709	0.000410579	0.00495853	***
Mannose 6-phosphate	Arbutin	-0.932678	9.71998e-06	0.000229817	***
Mannose 6-phosphate	Mangiferin	-0.882946	0.000141749	0.00202314	***
Mannose 6-phosphate	Rutin	-0.828049	0.000880181	0.0079132	***
Mannose 6-phosphate	4-Aminoindole	-0.85505	0.000393031	0.00514215	***
Valine	Phlorizin	-0.885297	0.000128598	0.00181093	***
Valine	Proline	0.945872	3.34029e-06	0.000107574	***
Valine	L-Proline	0.938102	6.44599e-06	0.000202404	***
Valine	Aspartate	0.92048	2.18874e-05	0.00042954	***
Valine	Valine	1	0	0	***
Valine	DL-Norvaline	0.999499	2.49486e-16	1.95846e-14	***
Valine	Alloisoleucine	0.915474	2.9446e-05	0.000770504	***
Valine	Anserine	0.876549	0.000182894	0.00574288	***
Valine	cis-4-Hydroxy-D-proline	0.933132	9.40392e-06	0.000246069	***
Valine	Niacin	-0.932536	9.82069e-06	0.00051395	***
Valine	L-Valine	0.95098	2.05248e-06	8.05598e-05	***
Valine	5-Aminovaleric acid	0.965952	3.40309e-07	1.33571e-05	***
Valine	2-Aminophenol	0.925749	1.56766e-05	0.00116292	***
Valine	PCL 016	-0.952518	1.7547e-06	9.18293e-05	***
Arginine	Asparagine	0.900284	6.55391e-05	0.00085747	***
Arginine	Procyanidin B2	-0.839604	0.000634523	0.00830168	***
Arginine	Arginine	1	0	0	***
Arginine	Ornithine	0.927397	1.40519e-05	0.000220615	***
Arginine	DL-Arginine	0.978751	3.2921e-08	2.5843e-06	***
Arginine	L-Arginine	0.976333	5.6197e-08	4.41147e-06	***
Arginine	L-Asparagine	0.942587	4.45958e-06	7.00155e-05	***
Arginine	L-Ornithine	0.943284	4.20042e-06	7.32739e-05	***
Arginine	L-Chicoric Acid	0.923573	1.80448e-05	0.000314782	***
Arginine	Histidine	0.941014	5.09092e-06	0.000114182	***
Arginine	Cichoric Acid	0.88206	0.000146966	0.00230737	***
Arginine	L-Methionine	0.83121	0.000806739	0.0130612	***
Arginine	L-Hisidine	0.962027	5.83372e-07	1.14487e-05	***
Ornithine	Asparagine	0.987413	2.43584e-09	1.27475e-07	***
Ornithine	Imidazole-4-Acetic Acid	-0.937509	6.75397e-06	0.000265093	***
Ornithine	Procyanidin B2	-0.905225	5.12694e-05	0.00221531	***
Ornithine	Arginine	0.927397	1.40519e-05	0.000275769	***
Ornithine	Ornithine	1	0	0	***
Ornithine	DL-Arginine	0.915674	2.9108e-05	0.000571244	***
Ornithine	L-Arginine	0.914185	3.16894e-05	0.000552804	***
Ornithine	L-Asparagine	0.992892	1.41191e-10	1.10835e-08	***
Ornithine	L-Ornithine	0.996794	2.65294e-12	2.08256e-10	***
Ornithine	L-Chicoric Acid	0.949097	2.47043e-06	6.46429e-05	***
Ornithine	Histidine	0.973504	9.83767e-08	3.08903e-06	***
Ornithine	Cichoric Acid	0.938969	6.01576e-06	0.000157412	***
Ornithine	L-Methionine	0.848292	0.000487758	0.0130612	***
Ornithine	L-Hisidine	0.980342	2.23685e-08	8.77965e-07	***
Ornithine	Morroniside	0.844171	0.000553639	0.00940344	***
DL-Arginine	Asparagine	0.896027	8.01807e-05	0.000968336	***
DL-Arginine	Procyanidin B2	-0.86269	0.000303872	0.00596348	***
DL-Arginine	Arginine	0.978751	3.2921e-08	2.5843e-06	***
DL-Arginine	Ornithine	0.915674	2.9108e-05	0.000414603	***
DL-Arginine	DL-Arginine	1	1.32832e-79	2.08546e-77	***
DL-Arginine	L-Arginine	0.965557	3.60297e-07	1.88555e-05	***
DL-Arginine	L-Asparagine	0.931787	1.03647e-05	0.000135604	***
DL-Arginine	L-Ornithine	0.927854	1.36256e-05	0.000186691	***
DL-Arginine	L-Chicoric Acid	0.913419	3.30862e-05	0.00047223	***
DL-Arginine	Histidine	0.933644	9.05726e-06	0.000177749	***
DL-Arginine	Cichoric Acid	0.872699	0.000211817	0.00277127	***
DL-Arginine	L-Methionine	0.830102	0.000831924	0.0130612	***
DL-Arginine	L-Hisidine	0.932489	9.85402e-06	0.000140644	***
L-Arginine	Asparagine	0.912178	3.54508e-05	0.000556577	***
L-Arginine	Imidazole-4-Acetic Acid	-0.843735	0.000561007	0.00733984	***
L-Arginine	Arginine	0.976333	5.6197e-08	2.94098e-06	***
L-Arginine	Ornithine	0.914185	3.16894e-05	0.000414603	***
L-Arginine	DL-Arginine	0.965557	3.60297e-07	1.88555e-05	***
L-Arginine	L-Arginine	1	0	0	***
L-Arginine	L-Asparagine	0.944014	3.94181e-06	6.87627e-05	***
L-Arginine	L-Ornithine	0.927439	1.40126e-05	0.000186691	***
L-Arginine	L-Chicoric Acid	0.937422	6.80019e-06	0.000152519	***
L-Arginine	Histidine	0.917138	2.67349e-05	0.000387894	***
L-Arginine	Cichoric Acid	0.896464	7.85684e-05	0.00137058	***
L-Arginine	Mevastatin	-0.84353	0.000564481	0.0295412	***
L-Arginine	L-Hisidine	0.954615	1.40504e-06	2.45101e-05	***
L-Asparagine	Asparagine	0.990787	5.1474e-10	4.04071e-08	***
L-Asparagine	Imidazole-4-Acetic Acid	-0.946116	3.26709e-06	0.000170978	***
L-Asparagine	Procyanidin B2	-0.893464	9.01615e-05	0.00282427	***
L-Asparagine	Arginine	0.942587	4.45958e-06	0.000114182	***
L-Asparagine	Ornithine	0.992892	1.41191e-10	7.38899e-09	***
L-Asparagine	DL-Arginine	0.931787	1.03647e-05	0.000271209	***
L-Asparagine	L-Arginine	0.944014	3.94181e-06	0.000123773	***
L-Asparagine	L-Asparagine	1	0	0	***
L-Asparagine	L-Ornithine	0.990903	4.83327e-10	2.52941e-08	***
L-Asparagine	L-Chicoric Acid	0.954869	1.36665e-06	4.2913e-05	***
L-Asparagine	Histidine	0.976509	5.41588e-08	2.53435e-06	***
L-Asparagine	Cichoric Acid	0.939357	5.83121e-06	0.000157412	***
L-Asparagine	L-Hisidine	0.988532	1.53208e-09	8.01787e-08	***
L-Asparagine	Morroniside	0.850349	0.000457235	0.00897324	***
Lysine	Lysine	1	0	0	***
Lysine	L-Lysine	0.834466	0.000736128	0.028893	***
D-Glucuronic acid	Phlorizin	-0.826528	0.000917317	0.00654631	***
D-Glucuronic acid	Serine	-0.830285	0.000827726	0.0248954	***
D-Glucuronic acid	D-Glucuronic acid	1	0	0	***
Arabinitol	Quercitrin	0.8381	0.000663057	0.00495714	***
Arabinitol	D-Glucose-6-phosphate	-0.841576	0.000598547	0.00408573	***
Arabinitol	Beta-D-Fructose 6 phosphate	-0.877342	0.00017734	0.0015468	***
Arabinitol	Glucose 1-phosphate	-0.853757	0.000409945	0.00292552	***
Arabinitol	Alanine	-0.920385	2.2015e-05	0.000493764	***
Arabinitol	Maltitol	0.909904	4.01265e-05	0.000854775	***
Arabinitol	Sarcosine	-0.915617	2.92049e-05	0.000655025	***
Arabinitol	Fructose 6-phosphate	-0.828406	0.00087165	0.00556805	***
Arabinitol	Arabinitol	1	0	0	***
Arabinitol	Xylitol	0.986836	3.04582e-09	2.39097e-07	***
Arabinitol	L-Arabinitol	0.906551	4.78905e-05	0.000442283	***
Arabinitol	Lactate	0.839836	0.000630192	0.0141343	***
Arabinitol	Ribitol	0.892118	9.57768e-05	0.00107407	***
Arabinitol	Beta-Alanine	-0.915257	2.98141e-05	0.000668687	***
Arabinitol	Guanosine diphosphate(GDP)	0.898671	7.08159e-05	0.00277952	***
Arabinitol	GDP	0.888752	0.000111031	0.00435795	***
Xylitol	Quercitrin	0.890331	0.000103654	0.0011624	***
Xylitol	D-Glucose-6-phosphate	-0.864071	0.000289602	0.00227337	***
Xylitol	Beta-D-Fructose 6 phosphate	-0.90322	5.6728e-05	0.000809663	***
Xylitol	Glucose 6-phosphate	-0.838303	0.000659146	0.0049279	***
Xylitol	Glucose 1-phosphate	-0.872058	0.00021696	0.00200369	***
Xylitol	Alanine	-0.940796	5.18382e-06	0.000135643	***
Xylitol	Maltitol	0.919661	2.30053e-05	0.000854775	***
Xylitol	Sarcosine	-0.936378	7.37347e-06	0.000192939	***
Xylitol	Fructose 6-phosphate	-0.863053	0.000300067	0.0024795	***
Xylitol	Mannose 6-phosphate	-0.823351	0.000998773	0.00671596	***
Xylitol	Arabinitol	0.986836	3.04582e-09	2.39097e-07	***
Xylitol	Xylitol	1	0	0	***
Xylitol	L-Arabinitol	0.948174	2.69841e-06	6.05214e-05	***
Xylitol	Ribitol	0.942667	4.42912e-06	0.000141414	***
Xylitol	Beta-Alanine	-0.930193	1.16019e-05	0.000308145	***
Xylitol	Guanosine diphosphate(GDP)	0.884913	0.000130678	0.00341941	***
Xylitol	Astragalin	0.828391	0.000871993	0.00824203	***
Xylitol	GDP	0.861943	0.000311824	0.00979126	***
Xylitol	Arbutin	0.831999	0.000789171	0.00600487	***
DL-3-Phenyllactic acid	Desaminotyrosine	0.995653	1.21296e-11	9.52175e-10	***
DL-3-Phenyllactic acid	DL-3-Phenyllactic acid	1	1.32832e-79	2.08546e-77	***
DL-3-Phenyllactic acid	Ethionamide	0.982714	1.18075e-08	6.17927e-07	***
trans-Aconitic acid	D-Glucose-6-phosphate	0.889353	0.000108175	0.000999031	***
trans-Aconitic acid	Beta-D-Fructose 6 phosphate	0.844502	0.000548108	0.00396132	***
trans-Aconitic acid	Glucose 6-phosphate	0.891494	9.84711e-05	0.00103066	***
trans-Aconitic acid	Glucose 1-phosphate	0.885091	0.00012971	0.0013978	***
trans-Aconitic acid	Galactose 1-phosphate	0.91087	3.80831e-05	0.000597905	***
trans-Aconitic acid	Glucose 6-phosphate G6P	0.869936	0.000234691	0.00307055	***
trans-Aconitic acid	Maltitol	-0.835135	0.000722229	0.00629945	***
trans-Aconitic acid	Fructose 6-phosphate	0.851131	0.00044603	0.00320128	***
trans-Aconitic acid	Mannose 6-phosphate	0.887248	0.000118432	0.00154948	***
trans-Aconitic acid	trans-Aconitic acid	1	0	0	***
trans-Aconitic acid	Astragalin	-0.848145	0.00048999	0.00549488	***
trans-Aconitic acid	Arbutin	-0.882262	0.000145766	0.00143033	***
Aspartic acid	Phlorizin	-0.828796	0.000862394	0.00654631	***
Aspartic acid	Homovanillic acid	0.89045	0.000103114	0.00202361	***
Aspartic acid	D-Sorbitol	0.903882	5.48795e-05	0.00107701	***
Aspartic acid	D-Mannitol	0.902613	5.84685e-05	0.00114744	***
Aspartic acid	Galactitol	0.856351	0.000376571	0.0049268	***
Aspartic acid	Dulcite	0.896848	7.71731e-05	0.0014704	***
Aspartic acid	Proline	0.871479	0.000221693	0.00300506	***
Aspartic acid	Sorbitol	0.892115	9.57925e-05	0.00187993	***
Aspartic acid	L-Proline	0.875263	0.000192188	0.00335261	***
Aspartic acid	Aspartate	0.928805	1.27722e-05	0.000286461	***
Aspartic acid	Erythronic acid	0.856766	0.00037144	0.0116632	***
Aspartic acid	Aspartic acid	1	0	0	***
Aspartic acid	11-Octadecanoic acid(Vaccenic acid)	0.882285	0.000145628	0.00326623	***
Aspartic acid	Elaidic Acid	0.8604	0.000328749	0.0073944	***
Aspartic acid	p-Hydroxybenzaldehyde	0.840638	0.000615464	0.00568399	***
Aspartic acid	Catalpol	0.883558	0.000138228	0.0108509	***
Aspartic acid	4-Aminoindole	0.834496	0.000735501	0.00718795	***
Raffinose	Turanose	0.827671	0.000889312	0.00931605	***
Raffinose	Choline	-0.832119	0.000786516	0.0112257	***
Raffinose	D(-)-2-Aminobutyric acid	-0.826072	0.000928688	0.0126863	***
Raffinose	NSC 16590	-0.828668	0.000865413	0.0128762	***
Raffinose	Raffinose	1	0	0	***
Raffinose	Dimethylglycine	-0.844907	0.000541396	0.00944436	***
Raffinose	3-Amino-2-methylpropanoic acid	-0.848313	0.000487431	0.00795851	***
Demethylwedelolactone-3-O-glucoside	Demethylwedelolactone-3-O-glucoside	1	0	0	***
Demethylwedelolactone-3-O-glucoside	L-Gulono-1,4-lactone	0.833703	0.000752218	0.0295246	***
Demethylwedelolactone-3-O-glucoside	Polydatin	0.823491	0.000995074	0.0173585	***
Demethylwedelolactone-3-O-glucoside	Ferulic acid	-0.863495	0.000295483	0.0115977	***
Demethylwedelolactone-3-O-glucoside	(E)-Ferulic acid	-0.856517	0.000374513	0.00979975	***
Demethylwedelolactone-3-O-glucoside	AICAR	0.840317	0.000621322	0.0189923	***
Demethylwedelolactone-3-O-glucoside	Chlorogenic acid	-0.911903	3.59921e-05	0.00282538	***
Demethylwedelolactone-3-O-glucoside	Oxalic acid	0.882605	0.000143742	0.00564186	***
Demethylwedelolactone-3-O-glucoside	Aucubin	0.877733	0.000174654	0.00457013	***
L-Gulono-1,4-lactone	Demethylwedelolactone-3-O-glucoside	0.833703	0.000752218	0.0147623	***
L-Gulono-1,4-lactone	L-Gulono-1,4-lactone	1	0	0	***
L-Gulono-1,4-lactone	Ferulic acid	-0.852651	0.000424849	0.012024	***
L-Gulono-1,4-lactone	(E)-Ferulic acid	-0.866777	0.000263149	0.00979975	***
DL-Norvaline	Phlorizin	-0.886086	0.000124409	0.00181093	***
DL-Norvaline	Proline	0.945592	3.42592e-06	0.000107574	***
DL-Norvaline	L-Proline	0.938574	6.20922e-06	0.000202404	***
DL-Norvaline	Aspartate	0.917768	2.57624e-05	0.000449411	***
DL-Norvaline	Valine	0.999499	2.49486e-16	1.95846e-14	***
DL-Norvaline	DL-Norvaline	1	1.32832e-79	2.08546e-77	***
DL-Norvaline	Alloisoleucine	0.926658	1.47628e-05	0.000463552	***
DL-Norvaline	Anserine	0.87736	0.000177216	0.00574288	***
DL-Norvaline	cis-4-Hydroxy-D-proline	0.942355	4.54869e-06	0.000178536	***
DL-Norvaline	Niacin	-0.926429	1.49893e-05	0.00058833	***
DL-Norvaline	L-Valine	0.954216	1.46684e-06	7.67647e-05	***
DL-Norvaline	5-Aminovaleric acid	0.968339	2.37567e-07	1.24327e-05	***
DL-Norvaline	2-Aminophenol	0.920232	2.22214e-05	0.00116292	***
DL-Norvaline	PCL 016	-0.947993	2.74489e-06	0.000107737	***
Coumarin	Choline	-0.859548	0.000338391	0.00674777	***
Coumarin	Cryptochlorogenic acid	0.843765	0.000560494	0.0293325	***
Coumarin	D(-)-2-Aminobutyric acid	-0.831815	0.00079324	0.0124539	***
Coumarin	Coumarin	1	1.32832e-79	2.08546e-77	***
Coumarin	Dimethylglycine	-0.828964	0.000858427	0.0131918	***
Coumarin	Madasiatic acid	-0.889723	0.000106446	0.00835599	***
Coumarin	Salicylic acid	0.895926	8.05581e-05	0.00541713	***
Coumarin	3-Amino-2-methylpropanoic acid	-0.833998	0.000745955	0.00900884	***
Dimethylglycine	Maltose	-0.849369	0.000471581	0.00946439	***
Dimethylglycine	Melibiose	-0.873924	0.000202259	0.00529245	***
Dimethylglycine	Choline	0.989668	9.11137e-10	4.76828e-08	***
Dimethylglycine	N-Methylsarcosine	0.964298	4.30228e-07	1.68864e-05	***
Dimethylglycine	D(-)-2-Aminobutyric acid	0.991875	2.75164e-10	1.44003e-08	***
Dimethylglycine	NSC 16590	0.984458	6.95742e-09	2.18463e-07	***
Dimethylglycine	Raffinose	-0.844907	0.000541396	0.0208291	***
Dimethylglycine	Coumarin	-0.828964	0.000858427	0.0168466	***
Dimethylglycine	Dimethylglycine	1	0	0	***
Dimethylglycine	Alphitolic acid	0.826178	0.000926044	0.0161543	***
Dimethylglycine	3-Amino-2-methylpropanoic acid	0.963898	4.54549e-07	1.78411e-05	***
Ethionamide	Desaminotyrosine	0.990583	5.74003e-10	3.00395e-08	***
Ethionamide	DL-3-Phenyllactic acid	0.982714	1.18075e-08	6.17927e-07	***
Ethionamide	Ethionamide	1	0	0	***
Galactaric acid	Galactaric acid	1	0	0	***
Galactaric acid	Taxifolin	-0.834512	0.000735165	0.0355773	***
L-Arabinitol	Quercitrin	0.941379	4.9385e-06	0.000193836	***
L-Arabinitol	D-Glucose-6-phosphate	-0.946006	3.29996e-06	6.47617e-05	***
L-Arabinitol	Beta-D-Fructose 6 phosphate	-0.953809	1.53216e-06	3.43642e-05	***
L-Arabinitol	Glucose 6-phosphate	-0.933665	9.04363e-06	0.000141985	***
L-Arabinitol	Glucose 1-phosphate	-0.931959	1.02375e-05	0.000178587	***
L-Arabinitol	Galactose 1-phosphate	-0.907969	4.44759e-05	0.000634792	***
L-Arabinitol	Alanine	-0.95207	1.83765e-06	7.21278e-05	***
L-Arabinitol	Maltitol	0.93261	9.76814e-06	0.000511199	***
L-Arabinitol	Sarcosine	-0.949438	2.39007e-06	9.38101e-05	***
L-Arabinitol	Fructose 6-phosphate	-0.952435	1.76991e-06	3.96965e-05	***
L-Arabinitol	Mannose 6-phosphate	-0.912899	3.40612e-05	0.00053476	***
L-Arabinitol	Arabinitol	0.906551	4.78905e-05	0.00107412	***
L-Arabinitol	Xylitol	0.948174	2.69841e-06	0.000141217	***
L-Arabinitol	L-Arabinitol	1	0	0	***
L-Arabinitol	Gluconic acid	0.875397	0.000191207	0.00500326	***
L-Arabinitol	Ribitol	0.990212	6.96021e-10	5.46376e-08	***
L-Arabinitol	Beta-Alanine	-0.940961	5.11343e-06	0.000200702	***
L-Arabinitol	Guanosine diphosphate(GDP)	0.859336	0.000340828	0.00764429	***
L-Arabinitol	Astragalin	0.87577	0.000188486	0.00246603	***
L-Arabinitol	Arbutin	0.93006	1.17104e-05	0.000229817	***
L-Arabinitol	Neohesperidin	0.830386	0.000825399	0.0130938	***
L-Arabinitol	Rutin	0.861043	0.000321611	0.00758993	***
11-Octadecanoic acid(Vaccenic acid)	Phlorizin	-0.907211	4.62772e-05	0.000908191	***
11-Octadecanoic acid(Vaccenic acid)	Proline	0.837172	0.000681157	0.00629068	***
11-Octadecanoic acid(Vaccenic acid)	L-Proline	0.839855	0.000629848	0.00581683	***
11-Octadecanoic acid(Vaccenic acid)	Aspartate	0.884485	0.00013303	0.0018987	***
11-Octadecanoic acid(Vaccenic acid)	Aspartic acid	0.882285	0.000145628	0.0025404	***
11-Octadecanoic acid(Vaccenic acid)	11-Octadecanoic acid(Vaccenic acid)	1	0	0	***
11-Octadecanoic acid(Vaccenic acid)	Elaidic Acid	0.981909	1.48069e-08	1.16234e-06	***
11-Octadecanoic acid(Vaccenic acid)	Petroselinic acid	0.979458	2.78304e-08	2.18469e-06	***
11-Octadecanoic acid(Vaccenic acid)	i-Inositol	-0.849405	0.000471054	0.00821728	***
11-Octadecanoic acid(Vaccenic acid)	L-Valine	0.855022	0.0003934	0.00418022	***
11-Octadecanoic acid(Vaccenic acid)	5-Aminovaleric acid	0.850284	0.000458179	0.00443058	***
11-Octadecanoic acid(Vaccenic acid)	Norvaline	0.840907	0.000610576	0.0136944	***
11-Octadecanoic acid(Vaccenic acid)	3,4-Dicaffeoylquinic acid	-0.84236	0.000584696	0.0110838	***
11-Octadecanoic acid(Vaccenic acid)	Phloretin	-0.920922	2.13012e-05	0.00055738	***
Elaidic Acid	Phlorizin	-0.883525	0.000138415	0.00181093	***
Elaidic Acid	Aspartate	0.856334	0.000376785	0.00394368	***
Elaidic Acid	Aspartic acid	0.8604	0.000328749	0.00422298	***
Elaidic Acid	11-Octadecanoic acid(Vaccenic acid)	0.981909	1.48069e-08	1.16234e-06	***
Elaidic Acid	Elaidic Acid	1	0	0	***
Elaidic Acid	Petroselinic acid	0.969237	2.06048e-07	1.07832e-05	***
Elaidic Acid	i-Inositol	-0.829232	0.000852114	0.0133782	***
Elaidic Acid	L-Valine	0.850171	0.000459817	0.00418022	***
Elaidic Acid	5-Aminovaleric acid	0.839413	0.000638084	0.00500896	***
Elaidic Acid	Norvaline	0.858044	0.000355957	0.0123473	***
Elaidic Acid	Phloretin	-0.899989	6.64794e-05	0.0011597	***
Gluconic acid	Sorbitol	0.865522	0.00027517	0.00392743	***
Gluconic acid	Quercitrin	0.885851	0.000125645	0.00121596	***
Gluconic acid	D-Glucose-6-phosphate	-0.868386	0.000248334	0.00205202	***
Gluconic acid	Beta-D-Fructose 6 phosphate	-0.864219	0.000288104	0.00226162	***
Gluconic acid	Glucose 6-phosphate	-0.875749	0.000188634	0.00185097	***
Gluconic acid	Glucose 1-phosphate	-0.887468	0.000117326	0.0013978	***
Gluconic acid	Galactose 1-phosphate	-0.858644	0.00034887	0.00304292	***
Gluconic acid	Alanine	-0.843686	0.000561827	0.00588045	***
Gluconic acid	Sarcosine	-0.853037	0.000419601	0.00455396	***
Gluconic acid	Fructose 6-phosphate	-0.856375	0.00037627	0.00295372	***
Gluconic acid	Mannose 6-phosphate	-0.885275	0.000128718	0.00155451	***
Gluconic acid	L-Arabinitol	0.875397	0.000191207	0.00157998	***
Gluconic acid	Gluconic acid	1	0	0	***
Gluconic acid	p-Hydroxybenzaldehyde	0.851059	0.000447046	0.00539894	***
Gluconic acid	Ribitol	0.837926	0.000666419	0.00523479	***
Gluconic acid	Beta-Alanine	-0.836386	0.000696786	0.00729303	***
Gluconic acid	Catalpol	0.831281	0.000805153	0.0252541	***
Gluconic acid	Arbutin	0.830649	0.000819413	0.00600487	***
Gluconic acid	Rutin	0.833475	0.000757079	0.0079132	***
Ketoglutaric acid	Ketoglutaric acid	1	0	0	***
Ketoglutaric acid	Alloisoleucine	0.873142	0.000208321	0.00408829	***
Ketoglutaric acid	Anserine	0.843162	0.000570786	0.0115986	***
Ketoglutaric acid	Pantothenic acid(VB5)	-0.835748	0.000709675	0.0278548	***
p-Hydroxybenzaldehyde	Turanose	0.842242	0.000586773	0.00708641	***
p-Hydroxybenzaldehyde	Homovanillic acid	0.870719	0.00022802	0.00357991	***
p-Hydroxybenzaldehyde	D-Sorbitol	0.888118	0.000114102	0.00162854	***
p-Hydroxybenzaldehyde	D-Mannitol	0.888519	0.00011215	0.00160069	***
p-Hydroxybenzaldehyde	Galactitol	0.875162	0.000192939	0.00331006	***
p-Hydroxybenzaldehyde	Dulcite	0.889104	0.000109353	0.00156076	***
p-Hydroxybenzaldehyde	Sorbitol	0.882707	0.000143141	0.00249701	***
p-Hydroxybenzaldehyde	Glucose 6-phosphate	-0.851356	0.00044284	0.00365925	***
p-Hydroxybenzaldehyde	Galactose 1-phosphate	-0.844696	0.000544894	0.00427742	***
p-Hydroxybenzaldehyde	Erythronic acid	0.928386	1.31425e-05	0.00103168	***
p-Hydroxybenzaldehyde	Glucose 6-phosphate G6P	-0.841253	0.00060433	0.00729845	***
p-Hydroxybenzaldehyde	Fructose 6-phosphate	-0.828739	0.00086372	0.00556805	***
p-Hydroxybenzaldehyde	Mannose 6-phosphate	-0.856177	0.000378745	0.00339268	***
p-Hydroxybenzaldehyde	Aspartic acid	0.840638	0.000615464	0.00644185	***
p-Hydroxybenzaldehyde	Gluconic acid	0.851059	0.000447046	0.00539894	***
p-Hydroxybenzaldehyde	p-Hydroxybenzaldehyde	1	0	0	***
p-Hydroxybenzaldehyde	Mangiferin	0.966905	2.95791e-07	2.32196e-05	***
p-Hydroxybenzaldehyde	4-Aminoindole	0.920366	2.20398e-05	0.000384472	***
Petroselinic acid	Phlorizin	-0.921645	2.03707e-05	0.000456886	***
Petroselinic acid	D-(-)-Quinic acid	-0.858344	0.000352398	0.00922108	***
Petroselinic acid	Aspartate	0.842157	0.000588266	0.00543281	***
Petroselinic acid	11-Octadecanoic acid(Vaccenic acid)	0.979458	2.78304e-08	1.45646e-06	***
Petroselinic acid	Elaidic Acid	0.969237	2.06048e-07	1.07832e-05	***
Petroselinic acid	Petroselinic acid	1	0	0	***
Petroselinic acid	Shikimic acid	-0.882419	0.000144835	0.0032281	***
Petroselinic acid	i-Inositol	-0.916658	2.74967e-05	0.000863397	***
Petroselinic acid	2-Hydroxycinnamic acid	-0.872111	0.000216531	0.00511929	***
Petroselinic acid	L-Valine	0.85444	0.000400946	0.00418022	***
Petroselinic acid	5-Aminovaleric acid	0.847028	0.000507278	0.00443058	***
Petroselinic acid	Norvaline	0.832982	0.000767678	0.0150657	***
Petroselinic acid	3,4-Dicaffeoylquinic acid	-0.900202	6.58001e-05	0.00206612	***
Petroselinic acid	Phloretin	-0.947778	2.80111e-06	0.000146592	***
Lactate	D-(+)-Trehalose	0.89469	8.52736e-05	0.00446265	***
Lactate	Arabinitol	0.839836	0.000630192	0.00694	***
Lactate	Lactate	1	0	0	***
Lactate	Polydatin	0.866078	0.000269788	0.0063366	***
Lactate	(E/Z)-Polydatin	0.872371	0.00021444	0.00480957	***
Lactate	Chlorogenic acid	-0.853648	0.000411399	0.0161474	***
Lactate	GDP	0.834597	0.000733376	0.01919	***
Lactate	Mevastatin	0.864516	0.000285112	0.0223813	***
Ribitol	Quercitrin	0.918683	2.43988e-05	0.000425623	***
Ribitol	D-Glucose-6-phosphate	-0.913916	3.21751e-05	0.000505148	***
Ribitol	Beta-D-Fructose 6 phosphate	-0.923367	1.82822e-05	0.000318923	***
Ribitol	Glucose 6-phosphate	-0.897841	7.36588e-05	0.000963703	***
Ribitol	Glucose 1-phosphate	-0.887337	0.000117983	0.0013978	***
Ribitol	Galactose 1-phosphate	-0.868333	0.000248808	0.00244142	***
Ribitol	Alanine	-0.94597	3.3107e-06	0.000103956	***
Ribitol	Maltitol	0.935564	7.84669e-06	0.000511199	***
Ribitol	Sarcosine	-0.942472	4.50363e-06	0.000141414	***
Ribitol	Fructose 6-phosphate	-0.921766	2.02186e-05	0.000317432	***
Ribitol	Mannose 6-phosphate	-0.877012	0.000179635	0.00188018	***
Ribitol	Arabinitol	0.892118	9.57768e-05	0.00167077	***
Ribitol	Xylitol	0.942667	4.42912e-06	0.000162772	***
Ribitol	L-Arabinitol	0.990212	6.96021e-10	5.46376e-08	***
Ribitol	Gluconic acid	0.837926	0.000666419	0.00677094	***
Ribitol	Ribitol	1	0	0	***
Ribitol	Beta-Alanine	-0.92998	1.17762e-05	0.000308145	***
Ribitol	Guanosine diphosphate(GDP)	0.839697	0.000632784	0.00908037	***
Ribitol	Astragalin	0.837904	0.000666852	0.00697972	***
Ribitol	Arbutin	0.909119	4.18482e-05	0.000469298	***
Ribitol	Rutin	0.832154	0.000785744	0.0079132	***
3-Hydroxyoctadecanoic Acid	3-Hydroxyoctadecanoic Acid	1	0	0	***
Shikimic acid	D-(-)-Quinic acid	0.956213	1.17763e-06	9.24442e-05	***
Shikimic acid	Petroselinic acid	-0.882419	0.000144835	0.00284238	***
Shikimic acid	Shikimic acid	1	1.32832e-79	2.08546e-77	***
Shikimic acid	i-Inositol	0.901357	6.22016e-05	0.00139509	***
Shikimic acid	2-Hydroxycinnamic acid	0.835967	0.000705228	0.0135866	***
Shikimic acid	Nicotinamide	0.879255	0.000164489	0.0123921	***
Shikimic acid	3,4-Dicaffeoylquinic acid	0.946966	3.02175e-06	0.000237207	***
Shikimic acid	Phloretin	0.909641	4.06968e-05	0.000798674	***
Shikimic acid	Urocanic acid	0.880498	0.000156534	0.0122879	***
Maslinic acid	Maslinic acid	1	0	0	***
Maslinic acid	Alphitolic acid	0.932318	9.97685e-06	0.000522122	***
Maslinic acid	Corosolic acid	0.98451	6.84368e-09	5.37229e-07	***
Maslinic acid	3-Phosphoglycerate	0.845885	0.000525456	0.0137494	***
Maslinic acid	4-Hydroxybenzoic acid	-0.837213	0.00068035	0.021363	***
Beta-Alanine	Quercitrin	-0.868497	0.000247339	0.0020438	***
Beta-Alanine	D-Glucose-6-phosphate	0.89432	8.67235e-05	0.000903928	***
Beta-Alanine	Beta-D-Fructose 6 phosphate	0.886124	0.00012421	0.00121881	***
Beta-Alanine	Glucose 6-phosphate	0.825453	0.000944278	0.00570199	***
Beta-Alanine	Glucose 1-phosphate	0.861042	0.000321624	0.00252475	***
Beta-Alanine	Alanine	0.997079	1.66537e-12	8.71544e-11	***
Beta-Alanine	Maltitol	-0.892861	9.26427e-05	0.00145449	***
Beta-Alanine	Sarcosine	0.997808	3.96924e-13	2.07724e-11	***
Beta-Alanine	Fructose 6-phosphate	0.865951	0.000271008	0.00236379	***
Beta-Alanine	Arabinitol	-0.915257	2.98141e-05	0.000936162	***
Beta-Alanine	Xylitol	-0.930193	1.16019e-05	0.000260215	***
Beta-Alanine	L-Arabinitol	-0.940961	5.11343e-06	8.02808e-05	***
Beta-Alanine	Gluconic acid	-0.836386	0.000696786	0.00677094	***
Beta-Alanine	Ribitol	-0.92998	1.17762e-05	0.000264124	***
Beta-Alanine	Beta-Alanine	1	0	0	***
Beta-Alanine	Rutin	-0.83778	0.000669248	0.0079132	***
Polydatin	Ribose	0.864775	0.000282524	0.00887124	***
Polydatin	Arabinose	0.865081	0.000279498	0.00877624	***
Polydatin	Xylose	0.874474	0.000198072	0.00621947	***
Polydatin	Demethylwedelolactone-3-O-glucoside	0.823491	0.000995074	0.0173585	***
Polydatin	Lactate	0.866078	0.000269788	0.00895252	***
Polydatin	Polydatin	1	0	0	***
Polydatin	(E/Z)-Polydatin	0.992886	1.41771e-10	1.1129e-08	***
Polydatin	Niacin	0.834684	0.000731565	0.0114442	***
Polydatin	Aucubin	0.939438	5.79287e-06	0.00030316	***
Alphitolic acid	Dimethylglycine	0.826178	0.000926044	0.0131918	***
Alphitolic acid	Maslinic acid	0.932318	9.97685e-06	0.000522122	***
Alphitolic acid	Alphitolic acid	1	0	0	***
Alphitolic acid	Corosolic acid	0.945382	3.49127e-06	0.00018271	***
Alphitolic acid	Vidarabine	0.850633	0.000453137	0.0174961	***
Alphitolic acid	Madasiatic acid	0.852746	0.000423553	0.0166245	***
Alphitolic acid	3-Phosphoglycerate	0.885367	0.000128225	0.00786968	***
Alphitolic acid	3-Amino-2-methylpropanoic acid	0.838926	0.000647268	0.00846842	***
Alphitolic acid	Mangiferin	-0.87454	0.000197574	0.00223282	***
Corosolic acid	Fructose 6-phosphate	0.826336	0.000922097	0.00556805	***
Corosolic acid	Maslinic acid	0.98451	6.84368e-09	5.37229e-07	***
Corosolic acid	Alphitolic acid	0.945382	3.49127e-06	0.000274064	***
Corosolic acid	Corosolic acid	1	0	0	***
Corosolic acid	3-Phosphoglycerate	0.881494	0.000150376	0.00786968	***
Corosolic acid	4-Hydroxybenzoic acid	-0.858439	0.000351274	0.0183833	***
L-Lysine	Lysine	0.834466	0.000736128	0.057786	***
L-Lysine	L-Lysine	1	0	0	***
L-Lysine	L-Glutamine	0.896498	7.84442e-05	0.00615787	***
L-Lysine	Morroniside	-0.840815	0.000612228	0.00940344	***
(E/Z)-Polydatin	Ribose	0.873749	0.000203599	0.00799128	***
(E/Z)-Polydatin	Asparagine	-0.823707	0.000989386	0.0103556	***
(E/Z)-Polydatin	Arabinose	0.87491	0.000194805	0.00764608	***
(E/Z)-Polydatin	Xylose	0.884196	0.00013463	0.00528423	***
(E/Z)-Polydatin	Procyanidin B2	0.845006	0.000539772	0.00770402	***
(E/Z)-Polydatin	Lactate	0.872371	0.00021444	0.00895252	***
(E/Z)-Polydatin	Polydatin	0.992886	1.41771e-10	1.1129e-08	***
(E/Z)-Polydatin	(E/Z)-Polydatin	1	1.32832e-79	2.08546e-77	***
(E/Z)-Polydatin	Aucubin	0.943393	4.16098e-06	0.00030316	***
L-Ornithine	Asparagine	0.977514	4.35975e-08	1.7112e-06	***
L-Ornithine	Imidazole-4-Acetic Acid	-0.927168	1.42694e-05	0.000448059	***
L-Ornithine	Procyanidin B2	-0.885798	0.000125923	0.00282427	***
L-Ornithine	Arginine	0.943284	4.20042e-06	0.000114182	***
L-Ornithine	Ornithine	0.996794	2.65294e-12	2.08256e-10	***
L-Ornithine	DL-Arginine	0.927854	1.36256e-05	0.000305602	***
L-Ornithine	L-Arginine	0.927439	1.40126e-05	0.000314282	***
L-Ornithine	L-Asparagine	0.990903	4.83327e-10	2.02035e-08	***
L-Ornithine	L-Ornithine	1	0	0	***
L-Ornithine	L-Chicoric Acid	0.96178	6.02335e-07	2.36416e-05	***
L-Ornithine	Histidine	0.979799	2.5612e-08	2.01054e-06	***
L-Ornithine	Cichoric Acid	0.949409	2.39682e-06	9.40751e-05	***
L-Ornithine	L-Methionine	0.850052	0.00046154	0.0130612	***
L-Ornithine	L-Hisidine	0.989179	1.14728e-09	8.01787e-08	***
L-Ornithine	Morroniside	0.853245	0.000416792	0.00897324	***
i-Inositol	Phlorizin	0.904383	5.35102e-05	0.000933455	***
i-Inositol	D-(-)-Quinic acid	0.876527	0.000183052	0.00718478	***
i-Inositol	11-Octadecanoic acid(Vaccenic acid)	-0.849405	0.000471054	0.00739555	***
i-Inositol	Elaidic Acid	-0.829232	0.000852114	0.012162	***
i-Inositol	Petroselinic acid	-0.916658	2.74967e-05	0.000719498	***
i-Inositol	Shikimic acid	0.901357	6.22016e-05	0.00195313	***
i-Inositol	i-Inositol	1	0	0	***
i-Inositol	2-Hydroxycinnamic acid	0.934942	8.22374e-06	0.000430376	***
i-Inositol	3,4-Dicaffeoylquinic acid	0.92104	2.11472e-05	0.000830029	***
i-Inositol	Phloretin	0.926937	1.44914e-05	0.000455028	***
Vidarabine	Maltose	-0.862351	0.000307464	0.0080453	***
Vidarabine	Melibiose	-0.84396	0.000557202	0.00874807	***
Vidarabine	Alphitolic acid	0.850633	0.000453137	0.0101632	***
Vidarabine	Vidarabine	1	0	0	***
Vidarabine	Uridine	0.927194	1.42446e-05	0.0011182	***
L-Chicoric Acid	Asparagine	0.929771	1.19486e-05	0.000234492	***
L-Chicoric Acid	Imidazole-4-Acetic Acid	-0.878969	0.000166361	0.00295156	***
L-Chicoric Acid	Arginine	0.923573	1.80448e-05	0.000314782	***
L-Chicoric Acid	Ornithine	0.949097	2.47043e-06	5.54082e-05	***
L-Chicoric Acid	DL-Arginine	0.913419	3.30862e-05	0.00057717	***
L-Chicoric Acid	L-Arginine	0.937422	6.80019e-06	0.000177938	***
L-Chicoric Acid	L-Asparagine	0.954869	1.36665e-06	3.06521e-05	***
L-Chicoric Acid	L-Ornithine	0.96178	6.02335e-07	1.35095e-05	***
L-Chicoric Acid	L-Chicoric Acid	1	0	0	***
L-Chicoric Acid	Histidine	0.918798	2.42312e-05	0.000387894	***
L-Chicoric Acid	Cichoric Acid	0.993329	1.02909e-10	8.07832e-09	***
L-Chicoric Acid	L-Hisidine	0.968506	2.31435e-07	6.05589e-06	***
L-Chicoric Acid	Morroniside	0.853349	0.000415396	0.00897324	***
Madasiatic acid	Coumarin	-0.889723	0.000106446	0.00557066	***
Madasiatic acid	Alphitolic acid	0.852746	0.000423553	0.0101632	***
Madasiatic acid	Madasiatic acid	1	0	0	***
Madasiatic acid	Salicylic acid	-0.853735	0.000410237	0.0161018	***
Alloisoleucine	Phlorizin	-0.85167	0.000438423	0.00404897	***
Alloisoleucine	Proline	0.85635	0.000376584	0.00454798	***
Alloisoleucine	L-Proline	0.859088	0.000343693	0.00406284	***
Alloisoleucine	Aspartate	0.845676	0.000528822	0.00518907	***
Alloisoleucine	Valine	0.915474	2.9446e-05	0.000385252	***
Alloisoleucine	DL-Norvaline	0.926658	1.47628e-05	0.000235332	***
Alloisoleucine	Ketoglutaric acid	0.873142	0.000208321	0.0163532	***
Alloisoleucine	Alloisoleucine	1	0	0	***
Alloisoleucine	Anserine	0.829162	0.000853749	0.0133865	***
Alloisoleucine	cis-4-Hydroxy-D-proline	0.984365	7.16675e-09	5.6259e-07	***
Alloisoleucine	L-Valine	0.939199	5.90563e-06	0.000154531	***
Alloisoleucine	5-Aminovaleric acid	0.939783	5.63302e-06	8.84384e-05	***
Alloisoleucine	Norvaline	0.88382	0.000136744	0.00898351	***
L-Glutamine	L-Lysine	0.896498	7.84442e-05	0.00615787	***
L-Glutamine	L-Glutamine	1	0	0	***
Anserine	Valine	0.876549	0.000182894	0.00205103	***
Anserine	DL-Norvaline	0.87736	0.000177216	0.00198735	***
Anserine	Ketoglutaric acid	0.843162	0.000570786	0.0258214	***
Anserine	Alloisoleucine	0.829162	0.000853749	0.0103107	***
Anserine	Anserine	1	0	0	***
Anserine	Pantothenic acid(VB5)	-0.898132	7.26503e-05	0.00380203	***
Anserine	cis-4-Hydroxy-D-proline	0.834608	0.000733153	0.00885423	***
Anserine	L-Valine	0.852468	0.000427366	0.00418022	***
Anserine	5-Aminovaleric acid	0.842001	0.000591012	0.00488363	***
Anserine	2-Aminophenol	0.896856	7.71441e-05	0.00214361	***
Anserine	PCL 016	-0.825705	0.000937911	0.0098168	***
Uridine	Vidarabine	0.927194	1.42446e-05	0.0011182	***
Uridine	Uridine	1	0	0	***
Histidine	Asparagine	0.957409	1.02742e-06	2.30436e-05	***
Histidine	Choline	0.824254	0.000975077	0.0127573	***
Histidine	Imidazole-4-Acetic Acid	-0.916858	2.71773e-05	0.000609548	***
Histidine	N-Methylsarcosine	0.861185	0.000320049	0.00717823	***
Histidine	D(-)-2-Aminobutyric acid	0.8445	0.000548147	0.0106308	***
Histidine	Procyanidin B2	-0.886934	0.000120022	0.00282427	***
Histidine	Arginine	0.941014	5.09092e-06	0.000114182	***
Histidine	Ornithine	0.973504	9.83767e-08	2.57419e-06	***
Histidine	DL-Arginine	0.933644	9.05726e-06	0.000271209	***
Histidine	L-Arginine	0.917138	2.67349e-05	0.000524672	***
Histidine	L-Asparagine	0.976509	5.41588e-08	1.41715e-06	***
Histidine	L-Ornithine	0.979799	2.5612e-08	8.04216e-07	***
Histidine	L-Chicoric Acid	0.918798	2.42312e-05	0.000380429	***
Histidine	Histidine	1	0	0	***
Histidine	Cichoric Acid	0.900009	6.64143e-05	0.00130338	***
Histidine	L-Methionine	0.837444	0.000675804	0.0130612	***
Histidine	L-Hisidine	0.975661	6.45695e-08	2.02748e-06	***
Histidine	Morroniside	0.851301	0.000443612	0.00897324	***
Ferulic acid	Ribonic acid	-0.850191	0.000459517	0.018036	***
Ferulic acid	Demethylwedelolactone-3-O-glucoside	-0.863495	0.000295483	0.00927817	***
Ferulic acid	L-Gulono-1,4-lactone	-0.852651	0.000424849	0.0222338	***
Ferulic acid	Ferulic acid	1	4.25061e-78	6.67346e-76	***
Ferulic acid	(E)-Ferulic acid	0.998007	2.4669e-13	1.93652e-11	***
Ferulic acid	AICAR	-0.954755	1.38381e-06	7.24194e-05	***
Cichoric Acid	Asparagine	0.919846	2.27481e-05	0.000396829	***
Cichoric Acid	Imidazole-4-Acetic Acid	-0.878541	0.000169198	0.00295156	***
Cichoric Acid	Serine	-0.852988	0.000420272	0.0248954	***
Cichoric Acid	Arginine	0.88206	0.000146966	0.00209761	***
Cichoric Acid	Ornithine	0.938969	6.01576e-06	0.000117819	***
Cichoric Acid	DL-Arginine	0.872699	0.000211817	0.0030232	***
Cichoric Acid	L-Arginine	0.896464	7.85684e-05	0.00112138	***
Cichoric Acid	L-Asparagine	0.939357	5.83121e-06	8.32273e-05	***
Cichoric Acid	L-Ornithine	0.949409	2.39682e-06	4.70376e-05	***
Cichoric Acid	L-Chicoric Acid	0.993329	1.02909e-10	8.07832e-09	***
Cichoric Acid	Histidine	0.900009	6.64143e-05	0.000868921	***
Cichoric Acid	Cichoric Acid	1	0	0	***
Cichoric Acid	L-Hisidine	0.950265	2.20407e-06	3.46039e-05	***
Cichoric Acid	Morroniside	0.860477	0.000327887	0.00897324	***
(E)-Ferulic acid	Ribonic acid	-0.858097	0.000355328	0.018036	***
(E)-Ferulic acid	Demethylwedelolactone-3-O-glucoside	-0.856517	0.000374513	0.00979975	***
(E)-Ferulic acid	L-Gulono-1,4-lactone	-0.866777	0.000263149	0.0206572	***
(E)-Ferulic acid	Ferulic acid	0.998007	2.4669e-13	1.93652e-11	***
(E)-Ferulic acid	(E)-Ferulic acid	1	0	0	***
(E)-Ferulic acid	AICAR	-0.964959	3.9226e-07	3.07924e-05	***
(E)-Ferulic acid	Urocanic acid	0.827368	0.000896657	0.0201107	***
Pantothenic acid(VB5)	Ketoglutaric acid	-0.835748	0.000709675	0.0258214	***
Pantothenic acid(VB5)	Anserine	-0.898132	7.26503e-05	0.00403721	***
Pantothenic acid(VB5)	Pantothenic acid(VB5)	1	1.32832e-79	2.08546e-77	***
Pantothenic acid(VB5)	2-Aminophenol	-0.902746	5.80852e-05	0.00214361	***
Pantothenic acid(VB5)	PCL 016	0.826236	0.000924586	0.0098168	***
AICAR	Ribonic acid	0.923925	1.76436e-05	0.00138502	***
AICAR	Demethylwedelolactone-3-O-glucoside	0.840317	0.000621322	0.0139354	***
AICAR	Ferulic acid	-0.954755	1.38381e-06	7.24194e-05	***
AICAR	(E)-Ferulic acid	-0.964959	3.9226e-07	2.05283e-05	***
AICAR	AICAR	1	0	0	***
AICAR	Urocanic acid	-0.834961	0.000725821	0.0200504	***
L-Methionine sulfoxide	L-Methionine sulfoxide	1	0	0	***
L-Methionine sulfoxide	Tetrahydrocurcumin	-0.847682	0.000497096	0.0344038	***
2-Hydroxycinnamic acid	Phlorizin	0.938523	6.23419e-06	0.000195754	***
2-Hydroxycinnamic acid	Aspartate	-0.828669	0.000865387	0.00715083	***
2-Hydroxycinnamic acid	Petroselinic acid	-0.872111	0.000216531	0.00377726	***
2-Hydroxycinnamic acid	Shikimic acid	0.835967	0.000705228	0.0123023	***
2-Hydroxycinnamic acid	i-Inositol	0.934942	8.22374e-06	0.000645564	***
2-Hydroxycinnamic acid	2-Hydroxycinnamic acid	1	0	0	***
2-Hydroxycinnamic acid	L-Valine	-0.870692	0.000228249	0.00298625	***
2-Hydroxycinnamic acid	5-Aminovaleric acid	-0.890678	0.000102085	0.00145703	***
2-Hydroxycinnamic acid	3,4-Dicaffeoylquinic acid	0.831054	0.00081024	0.0127208	***
2-Hydroxycinnamic acid	Phloretin	0.916828	2.72246e-05	0.000610608	***
Guanosine diphosphate(GDP)	Quinic Acid	-0.893287	9.08842e-05	0.00713441	***
Guanosine diphosphate(GDP)	D-(+)-Trehalose	0.839514	0.000636205	0.024971	***
Guanosine diphosphate(GDP)	Beta-D-Fructose 6 phosphate	-0.842205	0.000587421	0.00400979	***
Guanosine diphosphate(GDP)	Glucose 1-phosphate	-0.841294	0.000603591	0.00412017	***
Guanosine diphosphate(GDP)	Maltitol	0.913681	3.26028e-05	0.000854775	***
Guanosine diphosphate(GDP)	Arabinitol	0.898671	7.08159e-05	0.00138976	***
Guanosine diphosphate(GDP)	Xylitol	0.884913	0.000130678	0.00186514	***
Guanosine diphosphate(GDP)	L-Arabinitol	0.859336	0.000340828	0.0025481	***
Guanosine diphosphate(GDP)	Ribitol	0.839697	0.000632784	0.00523479	***
Guanosine diphosphate(GDP)	Guanosine diphosphate(GDP)	1	0	0	***
Guanosine diphosphate(GDP)	GDP	0.924128	1.74156e-05	0.000911418	***
Guanosine diphosphate(GDP)	1-beta-D-Arabinofuranosyluracil	-0.828918	0.000859498	0.0168676	***
Tetrahydrocurcumin	D-(-)-Quinic acid	0.832256	0.000783497	0.0158323	***
Tetrahydrocurcumin	L-Methionine sulfoxide	-0.847682	0.000497096	0.039022	***
Tetrahydrocurcumin	Tetrahydrocurcumin	1	0	0	***
Chlorogenic acid	Demethylwedelolactone-3-O-glucoside	-0.911903	3.59921e-05	0.00282538	***
Chlorogenic acid	Lactate	-0.853648	0.000411399	0.0107649	***
Chlorogenic acid	Chlorogenic acid	1	1.32832e-79	2.08546e-77	***
Chlorogenic acid	Oxalic acid	-0.887524	0.000117045	0.00564186	***
Chlorogenic acid	Aucubin	-0.844856	0.00054225	0.0102928	***
cis-4-Hydroxy-D-proline	Phlorizin	-0.858972	0.000345035	0.00338566	***
cis-4-Hydroxy-D-proline	Proline	0.902515	5.87548e-05	0.00115306	***
cis-4-Hydroxy-D-proline	L-Proline	0.904614	5.28864e-05	0.0010379	***
cis-4-Hydroxy-D-proline	Aspartate	0.869058	0.000242349	0.00292683	***
cis-4-Hydroxy-D-proline	Valine	0.933132	9.40392e-06	0.000171317	***
cis-4-Hydroxy-D-proline	DL-Norvaline	0.942355	4.54869e-06	0.000102021	***
cis-4-Hydroxy-D-proline	Alloisoleucine	0.984365	7.16675e-09	5.6259e-07	***
cis-4-Hydroxy-D-proline	Anserine	0.834608	0.000733153	0.0127894	***
cis-4-Hydroxy-D-proline	cis-4-Hydroxy-D-proline	1	0	0	***
cis-4-Hydroxy-D-proline	L-Valine	0.939358	5.83036e-06	0.000154531	***
cis-4-Hydroxy-D-proline	5-Aminovaleric acid	0.943684	4.05686e-06	7.96159e-05	***
cis-4-Hydroxy-D-proline	Norvaline	0.878174	0.000171659	0.00898351	***
cis-4-Hydroxy-D-proline	2-Aminophenol	0.826492	0.000918203	0.0116241	***
cis-4-Hydroxy-D-proline	PCL 016	-0.840313	0.000621401	0.00812999	***
3-Phosphoglycerate	Maslinic acid	0.845885	0.000525456	0.0206241	***
3-Phosphoglycerate	Alphitolic acid	0.885367	0.000128225	0.00503282	***
3-Phosphoglycerate	Corosolic acid	0.881494	0.000150376	0.00590226	***
3-Phosphoglycerate	3-Phosphoglycerate	1	0	0	***
3-Phosphoglycerate	4-Hydroxybenzoic acid	-0.849428	0.000470707	0.0184753	***
3-Phosphoglycerate	3-Amino-2-methylpropanoic acid	0.853131	0.000418333	0.00795851	***
Astragalin	Quercitrin	0.919665	2.3e-05	0.000425623	***
Astragalin	D-Glucose-6-phosphate	-0.893791	8.88377e-05	0.000903928	***
Astragalin	Beta-D-Fructose 6 phosphate	-0.895966	8.04094e-05	0.000971098	***
Astragalin	Glucose 6-phosphate	-0.892407	9.45499e-05	0.00103066	***
Astragalin	Glucose 1-phosphate	-0.880844	0.00015437	0.00151476	***
Astragalin	Galactose 1-phosphate	-0.877869	0.000173723	0.00194818	***
Astragalin	Alanine	-0.827541	0.00089245	0.00737445	***
Astragalin	Fructose 6-phosphate	-0.887851	0.000115416	0.00151003	***
Astragalin	Mannose 6-phosphate	-0.853709	0.000410579	0.00339268	***
Astragalin	Xylitol	0.828391	0.000871993	0.00760572	***
Astragalin	trans-Aconitic acid	-0.848145	0.00048999	0.00769284	***
Astragalin	L-Arabinitol	0.87577	0.000188486	0.00157998	***
Astragalin	Ribitol	0.837904	0.000666852	0.00523479	***
Astragalin	Astragalin	1	0	0	***
Astragalin	Arbutin	0.920715	2.15748e-05	0.000338724	***
Astragalin	Neohesperidin	0.922474	1.93438e-05	0.000759244	***
Astragalin	Rutin	0.92909	1.25247e-05	0.000491596	***
Catalpol	Sorbitol	0.832995	0.000767403	0.00860587	***
Catalpol	Aspartic acid	0.883558	0.000138228	0.0025404	***
Catalpol	Gluconic acid	0.831281	0.000805153	0.00677094	***
Catalpol	Catalpol	1	0	0	***
Catalpol	Gama-glutamylalanine	-0.852673	0.000424553	0.0333274	***
Nepsilon-Acetyl-L-lysine	Nepsilon-Acetyl-L-lysine	1	0	0	***
Nepsilon-Acetyl-L-lysine	N-Alpha-acetyllysine	0.924828	1.66464e-05	0.000871164	***
Nepsilon-Acetyl-L-lysine	Trimethyllysine	0.983986	8.0753e-09	6.33911e-07	***
Niacin	Proline	-0.870522	0.000229686	0.00300506	***
Niacin	L-Proline	-0.850553	0.000454283	0.00445765	***
Niacin	Aspartate	-0.831429	0.000801822	0.00699367	***
Niacin	Valine	-0.932536	9.82069e-06	0.000171317	***
Niacin	DL-Norvaline	-0.926429	1.49893e-05	0.000235332	***
Niacin	Polydatin	0.834684	0.000731565	0.014357	***
Niacin	Niacin	1	0	0	***
Niacin	5-Aminovaleric acid	-0.846984	0.000507965	0.00443058	***
Niacin	2-Aminophenol	-0.840238	0.000622781	0.00977766	***
Niacin	PCL 016	0.977321	4.54833e-08	3.57044e-06	***
Niacin	Aucubin	0.890013	0.000105109	0.00330044	***
Nicotinamide	D-(-)-Quinic acid	0.869693	0.000236792	0.00743526	***
Nicotinamide	Shikimic acid	0.879255	0.000164489	0.0032281	***
Nicotinamide	Nicotinamide	1	0	0	***
Nicotinamide	Urocanic acid	0.857281	0.000365141	0.019109	***
Gama-glutamylalanine	Catalpol	-0.852673	0.000424553	0.0222183	***
Gama-glutamylalanine	Gama-glutamylalanine	1	0	0	***
GDP	D-(+)-Trehalose	0.929703	1.20046e-05	0.000942358	***
GDP	Glucose 1-phosphate	-0.825876	0.00093361	0.00586307	***
GDP	Arabinitol	0.888752	0.000111031	0.00174318	***
GDP	Xylitol	0.861943	0.000311824	0.00326375	***
GDP	Lactate	0.834597	0.000733376	0.0143925	***
GDP	Guanosine diphosphate(GDP)	0.924128	1.74156e-05	0.00136713	***
GDP	GDP	1	0	0	***
L-Valine	Phlorizin	-0.922273	1.95882e-05	0.000456886	***
L-Valine	Proline	0.93147	1.06018e-05	0.000237783	***
L-Valine	L-Proline	0.929362	1.22915e-05	0.000277023	***
L-Valine	Aspartate	0.929536	1.21445e-05	0.000286461	***
L-Valine	Valine	0.95098	2.05248e-06	6.44478e-05	***
L-Valine	DL-Norvaline	0.954216	1.46684e-06	5.75736e-05	***
L-Valine	11-Octadecanoic acid(Vaccenic acid)	0.855022	0.0003934	0.00739555	***
L-Valine	Elaidic Acid	0.850171	0.000459817	0.00802126	***
L-Valine	Petroselinic acid	0.85444	0.000400946	0.0057226	***
L-Valine	Alloisoleucine	0.939199	5.90563e-06	0.000231796	***
L-Valine	Anserine	0.852468	0.000427366	0.0111827	***
L-Valine	2-Hydroxycinnamic acid	-0.870692	0.000228249	0.00511929	***
L-Valine	cis-4-Hydroxy-D-proline	0.939358	5.83036e-06	0.000183073	***
L-Valine	L-Valine	1	0	0	***
L-Valine	5-Aminovaleric acid	0.991171	4.16238e-10	3.26747e-08	***
L-Valine	Norvaline	0.848854	0.000479261	0.0125407	***
L-Valine	2-Aminophenol	0.875156	0.000192981	0.0038997	***
L-Valine	Phloretin	-0.845948	0.000524437	0.00686138	***
L-Valine	PCL 016	-0.861042	0.000321621	0.00554286	***
5-Aminovaleric acid	Phlorizin	-0.940631	5.25529e-06	0.000195754	***
5-Aminovaleric acid	Proline	0.948994	2.49508e-06	0.000107574	***
5-Aminovaleric acid	L-Proline	0.944867	3.65567e-06	0.000191314	***
5-Aminovaleric acid	Aspartate	0.945273	3.52547e-06	0.000184499	***
5-Aminovaleric acid	Valine	0.965952	3.40309e-07	1.78095e-05	***
5-Aminovaleric acid	DL-Norvaline	0.968339	2.37567e-07	1.24327e-05	***
5-Aminovaleric acid	11-Octadecanoic acid(Vaccenic acid)	0.850284	0.000458179	0.00739555	***
5-Aminovaleric acid	Elaidic Acid	0.839413	0.000638084	0.0100179	***
5-Aminovaleric acid	Petroselinic acid	0.847028	0.000507278	0.00663689	***
5-Aminovaleric acid	Alloisoleucine	0.939783	5.63302e-06	0.000231796	***
5-Aminovaleric acid	Anserine	0.842001	0.000591012	0.0115986	***
5-Aminovaleric acid	2-Hydroxycinnamic acid	-0.890678	0.000102085	0.00320547	***
5-Aminovaleric acid	cis-4-Hydroxy-D-proline	0.943684	4.05686e-06	0.000178536	***
5-Aminovaleric acid	Niacin	-0.846984	0.000507965	0.00996881	***
5-Aminovaleric acid	L-Valine	0.991171	4.16238e-10	3.26747e-08	***
5-Aminovaleric acid	5-Aminovaleric acid	1	0	0	***
5-Aminovaleric acid	Norvaline	0.855035	0.000393227	0.0123473	***
5-Aminovaleric acid	2-Aminophenol	0.87439	0.000198711	0.0038997	***
5-Aminovaleric acid	Phloretin	-0.857	0.000368566	0.00526044	***
5-Aminovaleric acid	PCL 016	-0.879573	0.00016242	0.00364285	***
Arbutin	Quercitrin	0.955478	1.2782e-06	9.71945e-05	***
Arbutin	D-Glucose-6-phosphate	-0.928102	1.3399e-05	0.000233739	***
Arbutin	Beta-D-Fructose 6 phosphate	-0.914345	3.14031e-05	0.000493029	***
Arbutin	Glucose 6-phosphate	-0.954487	1.42466e-06	2.7959e-05	***
Arbutin	Glucose 1-phosphate	-0.9327	9.70452e-06	0.000178587	***
Arbutin	Galactose 1-phosphate	-0.933938	8.8632e-06	0.000154614	***
Arbutin	Alanine	-0.82969	0.000841446	0.00733928	***
Arbutin	Glucose 6-phosphate G6P	-0.916471	2.77974e-05	0.00087284	***
Arbutin	Aconitate	-0.865411	0.000276251	0.0216857	***
Arbutin	Sarcosine	-0.83091	0.000813505	0.00709557	***
Arbutin	Fructose 6-phosphate	-0.930617	1.12622e-05	0.000196463	***
Arbutin	Mannose 6-phosphate	-0.932678	9.71998e-06	0.00016956	***
Arbutin	Xylitol	0.831999	0.000789171	0.00728822	***
Arbutin	trans-Aconitic acid	-0.882262	0.000145766	0.00326932	***
Arbutin	L-Arabinitol	0.93006	1.17104e-05	0.000131324	***
Arbutin	Gluconic acid	0.830649	0.000819413	0.00677094	***
Arbutin	Ribitol	0.909119	4.18482e-05	0.000547514	***
Arbutin	Astragalin	0.920715	2.15748e-05	0.000722201	***
Arbutin	Arbutin	1	0	0	***
Arbutin	Mangiferin	0.846429	0.000516748	0.00450719	***
Arbutin	Neohesperidin	0.892282	9.50792e-05	0.00298549	***
Arbutin	Rutin	0.912696	3.4448e-05	0.00108167	***
Norvaline	11-Octadecanoic acid(Vaccenic acid)	0.840907	0.000610576	0.00760662	***
Norvaline	Elaidic Acid	0.858044	0.000355957	0.0073944	***
Norvaline	Petroselinic acid	0.832982	0.000767678	0.00860896	***
Norvaline	Alloisoleucine	0.88382	0.000136744	0.00306697	***
Norvaline	cis-4-Hydroxy-D-proline	0.878174	0.000171659	0.0029945	***
Norvaline	L-Valine	0.848854	0.000479261	0.00418022	***
Norvaline	5-Aminovaleric acid	0.855035	0.000393227	0.00411578	***
Norvaline	Norvaline	1	1.32832e-79	2.08546e-77	***
N-Alpha-acetyllysine	Nepsilon-Acetyl-L-lysine	0.924828	1.66464e-05	0.000871164	***
N-Alpha-acetyllysine	N-Alpha-acetyllysine	1	0	0	***
N-Alpha-acetyllysine	Trimethyllysine	0.926116	1.53024e-05	0.000800825	***
3,4-Dicaffeoylquinic acid	Phlorizin	0.859874	0.000334679	0.00338566	***
3,4-Dicaffeoylquinic acid	D-(-)-Quinic acid	0.893053	9.18467e-05	0.00480664	***
3,4-Dicaffeoylquinic acid	11-Octadecanoic acid(Vaccenic acid)	-0.84236	0.000584696	0.00760662	***
3,4-Dicaffeoylquinic acid	Petroselinic acid	-0.900202	6.58001e-05	0.0014758	***
3,4-Dicaffeoylquinic acid	Shikimic acid	0.946966	3.02175e-06	0.000158138	***
3,4-Dicaffeoylquinic acid	i-Inositol	0.92104	2.11472e-05	0.000830029	***
3,4-Dicaffeoylquinic acid	2-Hydroxycinnamic acid	0.831054	0.00081024	0.0135866	***
3,4-Dicaffeoylquinic acid	3,4-Dicaffeoylquinic acid	1	0	0	***
3,4-Dicaffeoylquinic acid	Phloretin	0.932892	9.57015e-06	0.000375628	***
3,4-Dicaffeoylquinic acid	Urocanic acid	0.839558	0.000635374	0.0200504	***
Trimethyllysine	Nepsilon-Acetyl-L-lysine	0.983986	8.0753e-09	6.33911e-07	***
Trimethyllysine	N-Alpha-acetyllysine	0.926116	1.53024e-05	0.000871164	***
Trimethyllysine	Trimethyllysine	1	0	0	***
2-Aminophenol	Phlorizin	-0.828178	0.00087709	0.00654631	***
2-Aminophenol	Proline	0.82474	0.000962502	0.00839515	***
2-Aminophenol	Aspartate	0.857865	0.000358091	0.00394368	***
2-Aminophenol	Valine	0.925749	1.56766e-05	0.000246123	***
2-Aminophenol	DL-Norvaline	0.920232	2.22214e-05	0.000317159	***
2-Aminophenol	Anserine	0.896856	7.71441e-05	0.00403721	***
2-Aminophenol	Pantothenic acid(VB5)	-0.902746	5.80852e-05	0.00380203	***
2-Aminophenol	cis-4-Hydroxy-D-proline	0.826492	0.000918203	0.010297	***
2-Aminophenol	Niacin	-0.840238	0.000622781	0.0108641	***
2-Aminophenol	L-Valine	0.875156	0.000192981	0.00275437	***
2-Aminophenol	5-Aminovaleric acid	0.87439	0.000198711	0.00239982	***
2-Aminophenol	2-Aminophenol	1	0	0	***
2-Aminophenol	PCL 016	-0.895563	8.19213e-05	0.00257233	***
4-Hydroxybenzoic acid	Maslinic acid	-0.837213	0.00068035	0.021363	***
4-Hydroxybenzoic acid	Corosolic acid	-0.858439	0.000351274	0.01103	***
4-Hydroxybenzoic acid	3-Phosphoglycerate	-0.849428	0.000470707	0.0137494	***
4-Hydroxybenzoic acid	4-Hydroxybenzoic acid	1	0	0	***
4-Hydroxybenzoic acid	Salicylic acid	0.890362	0.000103512	0.00541713	***
Phloretin	Phlorizin	0.969286	2.04452e-07	1.60495e-05	***
Phloretin	D-(-)-Quinic acid	0.83121	0.000806739	0.0158323	***
Phloretin	Aspartate	-0.887863	0.000115358	0.00181112	***
Phloretin	Serine	0.825173	0.000951418	0.0248954	***
Phloretin	11-Octadecanoic acid(Vaccenic acid)	-0.920922	2.13012e-05	0.00083607	***
Phloretin	Elaidic Acid	-0.899989	6.64794e-05	0.00260932	***
Phloretin	Petroselinic acid	-0.947778	2.80111e-06	0.000109944	***
Phloretin	Shikimic acid	0.909641	4.06968e-05	0.00159735	***
Phloretin	i-Inositol	0.926937	1.44914e-05	0.000758381	***
Phloretin	2-Hydroxycinnamic acid	0.916828	2.72246e-05	0.00106856	***
Phloretin	L-Valine	-0.845948	0.000524437	0.00433351	***
Phloretin	5-Aminovaleric acid	-0.857	0.000368566	0.00411578	***
Phloretin	3,4-Dicaffeoylquinic acid	0.932892	9.57015e-06	0.000500838	***
Phloretin	Phloretin	1	0	0	***
PCL 016	Phlorizin	0.847516	0.000499671	0.00412886	***
PCL 016	Proline	-0.87522	0.000192508	0.00300506	***
PCL 016	L-Proline	-0.858289	0.000353048	0.00406284	***
PCL 016	Aspartate	-0.879739	0.000161356	0.00211107	***
PCL 016	Valine	-0.952518	1.7547e-06	6.44478e-05	***
PCL 016	DL-Norvaline	-0.947993	2.74489e-06	8.61896e-05	***
PCL 016	Anserine	-0.825705	0.000937911	0.0133865	***
PCL 016	Pantothenic acid(VB5)	0.826236	0.000924586	0.029032	***
PCL 016	cis-4-Hydroxy-D-proline	-0.840313	0.000621401	0.00812999	***
PCL 016	Niacin	0.977321	4.54833e-08	3.57044e-06	***
PCL 016	L-Valine	-0.861042	0.000321621	0.00388419	***
PCL 016	5-Aminovaleric acid	-0.879573	0.00016242	0.002125	***
PCL 016	2-Aminophenol	-0.895563	8.19213e-05	0.00214361	***
PCL 016	PCL 016	1	4.25061e-78	6.67346e-76	***
PCL 016	Aucubin	0.826254	0.000924126	0.0131898	***
Oxalic acid	Demethylwedelolactone-3-O-glucoside	0.882605	0.000143742	0.00685519	***
Oxalic acid	Chlorogenic acid	-0.887524	0.000117045	0.00612537	***
Oxalic acid	Oxalic acid	1	0	0	***
Oxalic acid	Aucubin	0.891687	9.76348e-05	0.00330044	***
1-beta-D-Arabinofuranosyluracil	Sucrose	-0.906204	4.87565e-05	0.00255159	***
1-beta-D-Arabinofuranosyluracil	Turanose	-0.918518	2.46399e-05	0.00128949	***
1-beta-D-Arabinofuranosyluracil	Quinic Acid	0.855811	0.00038334	0.0200615	***
1-beta-D-Arabinofuranosyluracil	Galactitol	-0.840141	0.000624557	0.00754273	***
1-beta-D-Arabinofuranosyluracil	Lactose	-0.850073	0.000461244	0.0120692	***
1-beta-D-Arabinofuranosyluracil	Cellobiose	-0.847491	0.000500057	0.0157018	***
1-beta-D-Arabinofuranosyluracil	Guanosine diphosphate(GDP)	-0.828918	0.000859498	0.0112451	***
1-beta-D-Arabinofuranosyluracil	1-beta-D-Arabinofuranosyluracil	1	0	0	***
L-Methionine	Choline	0.838457	0.000656193	0.0109982	***
L-Methionine	N-Methylsarcosine	0.842027	0.000590542	0.0115894	***
L-Methionine	D(-)-2-Aminobutyric acid	0.840971	0.000609407	0.0106308	***
L-Methionine	Procyanidin B2	-0.903322	5.6441e-05	0.00221531	***
L-Methionine	Arginine	0.83121	0.000806739	0.00974292	***
L-Methionine	Ornithine	0.848292	0.000487758	0.00546986	***
L-Methionine	DL-Arginine	0.830102	0.000831924	0.0100471	***
L-Methionine	L-Ornithine	0.850052	0.00046154	0.00483078	***
L-Methionine	Histidine	0.837444	0.000675804	0.00624125	***
L-Methionine	L-Methionine	1	0	0	***
Taxifolin	Cryptochlorogenic acid	0.859955	0.000333753	0.0261996	***
Taxifolin	Galactaric acid	-0.834512	0.000735165	0.055022	***
Taxifolin	Taxifolin	1	0	0	***
Taxifolin	Salicylic acid	0.826969	0.000906428	0.0237182	***
Urocanic acid	Shikimic acid	0.880498	0.000156534	0.0032281	***
Urocanic acid	(E)-Ferulic acid	0.827368	0.000896657	0.0201107	***
Urocanic acid	AICAR	-0.834961	0.000725821	0.0189923	***
Urocanic acid	Nicotinamide	0.857281	0.000365141	0.0143318	***
Urocanic acid	3,4-Dicaffeoylquinic acid	0.839558	0.000635374	0.0110838	***
Urocanic acid	Urocanic acid	1	0	0	***
Urocanic acid	Salicylic acid	0.833048	0.000766257	0.0237182	***
Salicylic acid	Coumarin	0.895926	8.05581e-05	0.00557066	***
Salicylic acid	Madasiatic acid	-0.853735	0.000410237	0.0166245	***
Salicylic acid	4-Hydroxybenzoic acid	0.890362	0.000103512	0.0081257	***
Salicylic acid	Taxifolin	0.826969	0.000906428	0.0355773	***
Salicylic acid	Urocanic acid	0.833048	0.000766257	0.0200504	***
Salicylic acid	Salicylic acid	1	0	0	***
Aucubin	Ribose	0.837692	0.000670969	0.017557	***
Aucubin	Arabinose	0.842056	0.000590032	0.0154392	***
Aucubin	Xylose	0.853151	0.000418061	0.0109393	***
Aucubin	Demethylwedelolactone-3-O-glucoside	0.877733	0.000174654	0.00685519	***
Aucubin	Polydatin	0.939438	5.79287e-06	0.00030316	***
Aucubin	(E/Z)-Polydatin	0.943393	4.16098e-06	0.000217758	***
Aucubin	Chlorogenic acid	-0.844856	0.00054225	0.0170266	***
Aucubin	Niacin	0.890013	0.000105109	0.00330044	***
Aucubin	PCL 016	0.826254	0.000924126	0.0098168	***
Aucubin	Oxalic acid	0.891687	9.76348e-05	0.00564186	***
Aucubin	Aucubin	1	1.32832e-79	2.08546e-77	***
3-Amino-2-methylpropanoic acid	Lactose	-0.840324	0.00062119	0.0139324	***
3-Amino-2-methylpropanoic acid	Maltose	-0.848655	0.000482262	0.00946439	***
3-Amino-2-methylpropanoic acid	Melibiose	-0.847051	0.000506911	0.00874807	***
3-Amino-2-methylpropanoic acid	Choline	0.969761	1.89266e-07	4.95247e-06	***
3-Amino-2-methylpropanoic acid	N-Methylsarcosine	0.910158	3.958e-05	0.00103568	***
3-Amino-2-methylpropanoic acid	D(-)-2-Aminobutyric acid	0.961258	6.44049e-07	1.68526e-05	***
3-Amino-2-methylpropanoic acid	NSC 16590	0.986523	3.42308e-09	1.76628e-07	***
3-Amino-2-methylpropanoic acid	Raffinose	-0.848313	0.000487431	0.0208291	***
3-Amino-2-methylpropanoic acid	Coumarin	-0.833998	0.000745955	0.0168466	***
3-Amino-2-methylpropanoic acid	Dimethylglycine	0.963898	4.54549e-07	1.1894e-05	***
3-Amino-2-methylpropanoic acid	Alphitolic acid	0.838926	0.000647268	0.0127026	***
3-Amino-2-methylpropanoic acid	3-Phosphoglycerate	0.853131	0.000418333	0.0137494	***
3-Amino-2-methylpropanoic acid	3-Amino-2-methylpropanoic acid	1	1.32832e-79	2.08546e-77	***
Mevastatin	L-Arginine	-0.84353	0.000564481	0.00681719	***
Mevastatin	Lactate	0.864516	0.000285112	0.00895252	***
Mevastatin	Mevastatin	1	0	0	***
L-Hisidine	Asparagine	0.964144	4.39465e-07	1.37992e-05	***
L-Hisidine	Imidazole-4-Acetic Acid	-0.918966	2.39883e-05	0.000609548	***
L-Hisidine	Procyanidin B2	-0.845328	0.000534486	0.00770402	***
L-Hisidine	Arginine	0.962027	5.83372e-07	2.28973e-05	***
L-Hisidine	Ornithine	0.980342	2.23685e-08	7.02372e-07	***
L-Hisidine	DL-Arginine	0.932489	9.85402e-06	0.000271209	***
L-Hisidine	L-Arginine	0.954615	1.40504e-06	5.51476e-05	***
L-Hisidine	L-Asparagine	0.988532	1.53208e-09	4.81072e-08	***
L-Hisidine	L-Ornithine	0.989179	1.14728e-09	4.50307e-08	***
L-Hisidine	L-Chicoric Acid	0.968506	2.31435e-07	1.21118e-05	***
L-Hisidine	Histidine	0.975661	6.45695e-08	2.53435e-06	***
L-Hisidine	Cichoric Acid	0.950265	2.20407e-06	9.40751e-05	***
L-Hisidine	L-Hisidine	1	1.32832e-79	2.08546e-77	***
L-Hisidine	Morroniside	0.867929	0.000252472	0.00897324	***
Mangiferin	Turanose	0.877042	0.000179429	0.00313005	***
Mangiferin	Glutamine	-0.825529	0.000942371	0.0326659	***
Mangiferin	Homovanillic acid	0.866885	0.000262132	0.00374133	***
Mangiferin	D-Sorbitol	0.89115	9.99838e-05	0.00156975	***
Mangiferin	D-Mannitol	0.893019	9.19877e-05	0.00160069	***
Mangiferin	Galactitol	0.872824	0.000210832	0.00331006	***
Mangiferin	Dulcite	0.894599	8.56281e-05	0.0014704	***
Mangiferin	Sorbitol	0.867938	0.000252391	0.00392743	***
Mangiferin	D-Glucose-6-phosphate	-0.827855	0.000884848	0.00555685	***
Mangiferin	Beta-D-Fructose 6 phosphate	-0.844085	0.000555089	0.00396132	***
Mangiferin	Glucose 6-phosphate	-0.891737	9.74182e-05	0.00103066	***
Mangiferin	Galactose 1-phosphate	-0.886522	0.000122136	0.00147503	***
Mangiferin	Erythronic acid	0.910568	3.87139e-05	0.00202603	***
Mangiferin	Glucose 6-phosphate G6P	-0.887673	0.0001163	0.00228238	***
Mangiferin	Fructose 6-phosphate	-0.87251	0.000213327	0.00212371	***
Mangiferin	Mannose 6-phosphate	-0.882946	0.000141749	0.00158961	***
Mangiferin	p-Hydroxybenzaldehyde	0.966905	2.95791e-07	2.32196e-05	***
Mangiferin	Alphitolic acid	-0.87454	0.000197574	0.00620382	***
Mangiferin	Arbutin	0.846429	0.000516748	0.00450719	***
Mangiferin	Mangiferin	1	0	0	***
Mangiferin	4-Aminoindole	0.937164	6.93832e-06	0.000205014	***
Morroniside	Asparagine	0.838319	0.00065884	0.00738842	***
Morroniside	Imidazole-4-Acetic Acid	-0.867974	0.000252059	0.00395733	***
Morroniside	Ornithine	0.844171	0.000553639	0.00579475	***
Morroniside	L-Asparagine	0.850349	0.000457235	0.00512756	***
Morroniside	L-Lysine	-0.840815	0.000612228	0.028893	***
Morroniside	L-Ornithine	0.853245	0.000416792	0.00467403	***
Morroniside	L-Chicoric Acid	0.853349	0.000415396	0.00501671	***
Morroniside	Histidine	0.851301	0.000443612	0.00464314	***
Morroniside	Cichoric Acid	0.860477	0.000327887	0.00395986	***
Morroniside	L-Hisidine	0.867929	0.000252472	0.00304909	***
Morroniside	Morroniside	1	0	0	***
Neohesperidin	Quercitrin	0.938044	6.47569e-06	0.000203337	***
Neohesperidin	D-Glucose-6-phosphate	-0.829918	0.000836167	0.00546992	***
Neohesperidin	Glucose 6-phosphate	-0.826525	0.000917401	0.00570199	***
Neohesperidin	Glucose 1-phosphate	-0.839804	0.000630803	0.00412651	***
Neohesperidin	Alanine	-0.834612	0.000733081	0.00719335	***
Neohesperidin	Sarcosine	-0.834347	0.000738619	0.00682136	***
Neohesperidin	L-Arabinitol	0.830386	0.000825399	0.00589035	***
Neohesperidin	Astragalin	0.922474	1.93438e-05	0.000722201	***
Neohesperidin	Arbutin	0.892282	9.50792e-05	0.000995162	***
Neohesperidin	Neohesperidin	1	0	0	***
Neohesperidin	Rutin	0.994176	5.22625e-11	4.10261e-09	***
Rutin	Quercitrin	0.951967	1.85722e-06	9.71945e-05	***
Rutin	D-Glucose-6-phosphate	-0.844241	0.000552472	0.00408573	***
Rutin	Beta-D-Fructose 6 phosphate	-0.826936	0.000907246	0.00577789	***
Rutin	Glucose 6-phosphate	-0.848282	0.000487906	0.00383006	***
Rutin	Glucose 1-phosphate	-0.854482	0.000400391	0.00292552	***
Rutin	Galactose 1-phosphate	-0.834891	0.000727269	0.0054372	***
Rutin	Alanine	-0.852425	0.000427949	0.00479914	***
Rutin	Sarcosine	-0.851909	0.000435092	0.00455396	***
Rutin	Fructose 6-phosphate	-0.827754	0.00088731	0.00556805	***
Rutin	Mannose 6-phosphate	-0.828049	0.000880181	0.0065804	***
Rutin	L-Arabinitol	0.861043	0.000321611	0.00252465	***
Rutin	Gluconic acid	0.833475	0.000757079	0.00677094	***
Rutin	Ribitol	0.832154	0.000785744	0.00587437	***
Rutin	Beta-Alanine	-0.83778	0.000669248	0.00729303	***
Rutin	Astragalin	0.92909	1.25247e-05	0.000722201	***
Rutin	Arbutin	0.912696	3.4448e-05	0.000416025	***
Rutin	Neohesperidin	0.994176	5.22625e-11	4.10261e-09	***
Rutin	Rutin	1	0	0	***
4-Aminoindole	Turanose	0.850219	0.000459122	0.00600684	***
4-Aminoindole	Homovanillic acid	0.931198	1.08089e-05	0.000242427	***
4-Aminoindole	D-Sorbitol	0.938324	6.33381e-06	0.000142058	***
4-Aminoindole	D-Mannitol	0.935583	7.83493e-06	0.000175726	***
4-Aminoindole	Galactitol	0.930004	1.17564e-05	0.000263679	***
4-Aminoindole	Dulcite	0.937113	6.96617e-06	0.000156241	***
4-Aminoindole	Sorbitol	0.943575	4.09561e-06	9.18587e-05	***
4-Aminoindole	D-Glucose-6-phosphate	-0.841968	0.000591595	0.00408573	***
4-Aminoindole	Beta-D-Fructose 6 phosphate	-0.826418	0.000920046	0.00577789	***
4-Aminoindole	Glucose 6-phosphate	-0.870071	0.000233526	0.00203687	***
4-Aminoindole	Galactose 1-phosphate	-0.863588	0.000294533	0.0027201	***
4-Aminoindole	Glucose 6-phosphate G6P	-0.832493	0.000778313	0.00872822	***
4-Aminoindole	Fructose 6-phosphate	-0.850951	0.000448587	0.00320128	***
4-Aminoindole	Mannose 6-phosphate	-0.85505	0.000393031	0.00339268	***
4-Aminoindole	Aspartic acid	0.834496	0.000735501	0.0072171	***
4-Aminoindole	p-Hydroxybenzaldehyde	0.920366	2.20398e-05	0.000865062	***
4-Aminoindole	Mangiferin	0.937164	6.93832e-06	0.000363106	***
4-Aminoindole	4-Aminoindole	1	0	0	***
Citrate	Turanose	-0.755188	0.00451317	0.02841	**
L-Malate acid	Sucrose	-0.781521	0.00268072	0.0280582	**
L-Malate acid	Turanose	-0.810623	0.00138246	0.0124642	**
L-Malate acid	Hydroxypropionic acid	-0.749453	0.00501407	0.157442	**
L-Malate acid	Galactitol	-0.712436	0.00932427	0.0406642	**
L-Malate acid	Cellobiose	-0.737562	0.00618519	0.109828	**
L-Malate acid	1-beta-D-Arabinofuranosyluracil	0.722026	0.00801172	0.0458487	**
Sucrose	L-Malate acid	-0.781521	0.00268072	0.0841747	**
Sucrose	Glucose	0.764609	0.00377364	0.0987437	**
Sucrose	Fructose	0.752517	0.00474153	0.0973455	**
Sucrose	Quinic Acid	-0.797076	0.0019059	0.0345058	**
Sucrose	Lactose	0.808202	0.00146673	0.0191897	**
Sucrose	Cellobiose	0.723532	0.00781897	0.122758	**
Sucrose	Sorbitol	0.814898	0.00124279	0.0110572	**
Sucrose	D-Sedoheptulose 7-phosphate	-0.717163	0.0086588	0.216785	**
Sucrose	Glucose 6-phosphate	-0.74458	0.00547166	0.01909	**
Sucrose	Galactose 1-phosphate	-0.752761	0.00472028	0.0172345	**
Sucrose	Erythronic acid	0.719821	0.00830052	0.0407244	**
Sucrose	Mannose 6-phosphate	-0.752954	0.00470355	0.0192063	**
Sucrose	Aspartic acid	0.771346	0.00330411	0.0192128	**
Sucrose	Raffinose	0.75848	0.00424336	0.0362689	**
Sucrose	p-Hydroxybenzaldehyde	0.764315	0.00379523	0.0220686	**
Sucrose	Guanosine diphosphate(GDP)	0.723183	0.00786336	0.044091	**
Sucrose	Mangiferin	0.793002	0.00208962	0.0136696	**
Sucrose	4-Aminoindole	0.808131	0.00146926	0.0109845	**
Glucose	Sucrose	0.764609	0.00377364	0.0331029	**
Glucose	Turanose	0.78418	0.0025337	0.0180814	**
Glucose	Hydroxypropionic acid	0.771983	0.00326212	0.157442	**
Glucose	Demethylwedelolactone-3-O-glucoside	-0.753775	0.00463288	0.0454601	**
Glucose	Niacin	-0.716624	0.0087328	0.0472776	**
Glucose	Oxalic acid	-0.734286	0.0065412	0.0933608	**
Fructose	Sucrose	0.752517	0.00474153	0.0338373	**
Fructose	Turanose	0.750048	0.00496028	0.02841	**
Fructose	Hydroxypropionic acid	0.784998	0.00248973	0.157442	**
Fructose	Demethylwedelolactone-3-O-glucoside	-0.785941	0.00243976	0.0273601	**
Fructose	L-Gulono-1,4-lactone	-0.723418	0.00783343	0.111804	**
Fructose	Oxalic acid	-0.762615	0.00392192	0.0624398	**
Fumatrate	Phlorizin	0.729338	0.00710788	0.0338163	**
Fumatrate	Proline	-0.773411	0.00316945	0.0155501	**
Fumatrate	L-Proline	-0.765285	0.00372441	0.0189554	**
Fumatrate	Serine	0.724861	0.00765171	0.0522312	**
Fumatrate	Valine	-0.725571	0.00756344	0.032985	**
Fumatrate	D-Glucuronic acid	-0.788585	0.00230377	0.040188	**
Fumatrate	DL-Norvaline	-0.732373	0.00675614	0.0294643	**
Fumatrate	i-Inositol	0.715739	0.00885535	0.0556116	**
Fumatrate	cis-4-Hydroxy-D-proline	-0.726913	0.0073987	0.040055	**
Fumatrate	Niacin	0.734214	0.00654919	0.0419446	**
Fumatrate	5-Aminovaleric acid	-0.723246	0.00785533	0.0370546	**
Fumatrate	PCL 016	0.715241	0.00892487	0.050043	**
Turanose	Citrate	-0.755188	0.00451317	0.236189	**
Turanose	L-Malate acid	-0.810623	0.00138246	0.0542615	**
Turanose	Glucose	0.78418	0.0025337	0.0987437	**
Turanose	Fructose	0.750048	0.00496028	0.0973455	**
Turanose	Quinic Acid	-0.785368	0.00247003	0.0387794	**
Turanose	Cellobiose	0.752762	0.00472026	0.109828	**
Turanose	Maltose	0.737878	0.00615168	0.0544875	**
Turanose	Melibiose	0.708354	0.00992914	0.0906132	**
Turanose	D-Glucose-6-phosphate	-0.740284	0.00590064	0.02316	**
Turanose	Beta-D-Fructose 6 phosphate	-0.750206	0.00494597	0.0209278	**
Turanose	Glucose 6-phosphate	-0.805	0.00158418	0.00831135	**
Turanose	Glucose 1-phosphate	-0.74439	0.00549013	0.0246272	**
Turanose	Galactose 1-phosphate	-0.819791	0.00109655	0.00699615	**
Turanose	Glucose 6-phosphate G6P	-0.748875	0.00506676	0.0279657	**
Turanose	Fructose 6-phosphate	-0.725767	0.00753924	0.0319908	**
Turanose	Mannose 6-phosphate	-0.809272	0.00142902	0.00842498	**
Turanose	trans-Aconitic acid	-0.720779	0.00817405	0.0401039	**
Turanose	Aspartic acid	0.801171	0.00173393	0.012374	**
Turanose	Alphitolic acid	-0.75827	0.0042602	0.0247723	**
Turanose	Vidarabine	-0.719066	0.00840106	0.0579137	**
Turanose	Guanosine diphosphate(GDP)	0.73842	0.00609442	0.0398677	**
Quinic Acid	Sucrose	-0.797076	0.0019059	0.0230174	**
Quinic Acid	Turanose	-0.785368	0.00247003	0.0180814	**
Quinic Acid	Homovanillic acid	-0.711662	0.00943676	0.0400425	**
Quinic Acid	Galactitol	-0.720632	0.00819332	0.0380079	**
Quinic Acid	Lactose	-0.779201	0.00281418	0.0218217	**
Quinic Acid	Cellobiose	-0.715265	0.00892159	0.125299	**
Quinic Acid	Sorbitol	-0.742774	0.00564908	0.0233396	**
Quinic Acid	D-Glucose-6-phosphate	0.795441	0.00197804	0.0110912	**
Quinic Acid	Beta-D-Fructose 6 phosphate	0.804646	0.00159757	0.0090603	**
Quinic Acid	Glucose 6-phosphate	0.750003	0.00496433	0.0181256	**
Quinic Acid	Glucose 1-phosphate	0.74623	0.00531338	0.0245353	**
Quinic Acid	Galactose 1-phosphate	0.752812	0.00471592	0.0172345	**
Quinic Acid	Alanine	0.720027	0.00827311	0.0447889	**
Quinic Acid	Maltitol	-0.806105	0.00154287	0.0121115	**
Quinic Acid	Sarcosine	0.709788	0.00971342	0.0525865	**
Quinic Acid	Fructose 6-phosphate	0.73352	0.00662662	0.0288994	**
Quinic Acid	Mannose 6-phosphate	0.732999	0.0066853	0.0249664	**
Quinic Acid	Arabinitol	-0.746271	0.00530949	0.0321725	**
Quinic Acid	Xylitol	-0.723626	0.00780704	0.0422657	**
Quinic Acid	trans-Aconitic acid	0.727872	0.00728271	0.0381128	**
Quinic Acid	L-Arabinitol	-0.750642	0.00490692	0.0233451	**
Quinic Acid	Ribitol	-0.724614	0.00768254	0.0354752	**
Quinic Acid	Beta-Alanine	0.70817	0.00995706	0.0539055	**
Quinic Acid	Vidarabine	0.73631	0.00631947	0.0579137	**
Quinic Acid	Uridine	0.735343	0.00642476	0.0741855	**
Quinic Acid	GDP	-0.803686	0.0016344	0.0231948	**
Quinic Acid	4-Aminoindole	-0.713835	0.00912345	0.038713	**
Hydroxypropionic acid	L-Malate acid	-0.749453	0.00501407	0.131201	**
Hydroxypropionic acid	Glucose	0.771983	0.00326212	0.0987437	**
Hydroxypropionic acid	Fructose	0.784998	0.00248973	0.0781776	**
Hydroxypropionic acid	Ferulic acid	0.721788	0.00804258	0.0901918	**
Hydroxypropionic acid	(E)-Ferulic acid	0.712816	0.00926936	0.0953488	**
Hydroxypropionic acid	Tetrahydrocurcumin	0.749648	0.00499638	0.0713119	**
Catechin	Cryptochlorogenic acid	0.775251	0.00305304	0.0958656	**
Catechin	Galactaric acid	-0.745334	0.00539891	0.105954	**
Catechin	Taxifolin	0.756348	0.00441664	0.0633667	**
(-)-Epicatechin	Proline	-0.796358	0.00193731	0.0132243	**
(-)-Epicatechin	L-Proline	-0.791655	0.00215323	0.0125708	**
(-)-Epicatechin	Aspartate	-0.742672	0.00565917	0.0282441	**
(-)-Epicatechin	Valine	-0.713891	0.00911551	0.0386793	**
(-)-Epicatechin	D-Glucuronic acid	-0.823098	0.00100549	0.0394655	**
(-)-Epicatechin	DL-Norvaline	-0.711512	0.00945878	0.0401359	**
(-)-Epicatechin	3-Hydroxyoctadecanoic Acid	-0.715017	0.00895636	0.179645	**
(-)-Epicatechin	cis-4-Hydroxy-D-proline	-0.711247	0.00949759	0.0481007	**
(-)-Epicatechin	5-Aminovaleric acid	-0.759647	0.00415065	0.0250635	**
Glutamine	Erythronic acid	-0.821807	0.00104032	0.0154059	**
Glutamine	p-Hydroxybenzaldehyde	-0.781798	0.0026651	0.0174342	**
Glutamine	Alphitolic acid	0.718648	0.00845712	0.0402354	**
Glutamate	Beta-D-Fructose 6 phosphate	0.715509	0.00888743	0.0303332	**
Glutamate	Erythronic acid	-0.780429	0.0027429	0.0215318	**
Glutamate	Fructose 6-phosphate	0.717926	0.00855476	0.0335774	**
Glutamate	p-Hydroxybenzaldehyde	-0.723551	0.00781647	0.0371874	**
Glutamate	Mangiferin	-0.756261	0.00442382	0.0217044	**
Glutamic acid	Erythronic acid	-0.732154	0.00678113	0.0367116	**
Phlorizin	Fumatrate	0.729338	0.00710788	0.107785	**
Phlorizin	Asparagine	-0.750664	0.00490498	0.0274915	**
Phlorizin	D-(-)-Quinic acid	0.733951	0.00657848	0.0688547	**
Phlorizin	Imidazole-4-Acetic Acid	0.796464	0.00193264	0.013792	**
Phlorizin	Ornithine	-0.736856	0.00626061	0.0364043	**
Phlorizin	Ketoglutaric acid	-0.756675	0.00438972	0.0405404	**
Phlorizin	Shikimic acid	0.801219	0.001732	0.0226603	**
Phlorizin	L-Ornithine	-0.713874	0.00911795	0.0504259	**
Phlorizin	Anserine	-0.752354	0.00475572	0.0392973	**
Phlorizin	Niacin	0.802467	0.00168207	0.0183814	**
Phlorizin	Norvaline	-0.788168	0.00232484	0.0260714	**
Phlorizin	Morroniside	-0.757066	0.0043577	0.0411429	**
Homovanillic acid	Quinic Acid	-0.711662	0.00943676	0.0500367	**
Homovanillic acid	Proline	0.801381	0.00172545	0.0128998	**
Homovanillic acid	Lactose	0.745469	0.0053859	0.031318	**
Homovanillic acid	L-Proline	0.817649	0.00115885	0.0101077	**
Homovanillic acid	Quercitrin	0.73974	0.00595672	0.027506	**
Homovanillic acid	D-Glucose-6-phosphate	-0.743102	0.0056165	0.0229737	**
Homovanillic acid	Beta-D-Fructose 6 phosphate	-0.74676	0.00526327	0.021188	**
Homovanillic acid	Glucose 6-phosphate	-0.783843	0.00255198	0.0115792	**
Homovanillic acid	Glucose 1-phosphate	-0.718069	0.00853533	0.0352644	**
Homovanillic acid	Aspartate	0.777623	0.00290785	0.0182613	**
Homovanillic acid	Galactose 1-phosphate	-0.775377	0.00304521	0.0132805	**
Homovanillic acid	Erythronic acid	0.78307	0.00259428	0.0214369	**
Homovanillic acid	Glucose 6-phosphate G6P	-0.73911	0.00602216	0.0295462	**
Homovanillic acid	Fructose 6-phosphate	-0.722511	0.00794929	0.0328431	**
Homovanillic acid	Mannose 6-phosphate	-0.771885	0.00326852	0.0147525	**
Homovanillic acid	11-Octadecanoic acid(Vaccenic acid)	0.734508	0.00651669	0.0378933	**
Homovanillic acid	Elaidic Acid	0.743924	0.00553563	0.0347638	**
Homovanillic acid	Gluconic acid	0.795	0.00199789	0.0113234	**
Homovanillic acid	Vidarabine	-0.720254	0.0082431	0.0579137	**
Homovanillic acid	Anserine	0.740947	0.00583287	0.045788	**
Homovanillic acid	Uridine	-0.781441	0.00268522	0.06863	**
Homovanillic acid	Catalpol	0.798098	0.00186179	0.0365377	**
Homovanillic acid	Gama-glutamylalanine	-0.792534	0.00211155	0.0743685	**
Homovanillic acid	Arbutin	0.744225	0.00550624	0.027015	**
Homovanillic acid	1-beta-D-Arabinofuranosyluracil	-0.819892	0.0010937	0.019079	**
D-Sorbitol	Lactose	0.726492	0.00745012	0.0334191	**
D-Sorbitol	D-Glucose-6-phosphate	-0.712579	0.00930359	0.0339917	**
D-Sorbitol	Beta-D-Fructose 6 phosphate	-0.716289	0.00877904	0.0303332	**
D-Sorbitol	Glucose 6-phosphate	-0.763868	0.00382824	0.0152131	**
D-Sorbitol	Aspartate	0.811956	0.00133768	0.0100008	**
D-Sorbitol	Galactose 1-phosphate	-0.761201	0.0040297	0.0161908	**
D-Sorbitol	Erythronic acid	0.81178	0.00134352	0.0154059	**
D-Sorbitol	Glucose 6-phosphate G6P	-0.749081	0.00504796	0.0279657	**
D-Sorbitol	Fructose 6-phosphate	-0.708594	0.00989275	0.037882	**
D-Sorbitol	Mannose 6-phosphate	-0.754307	0.00458752	0.0192063	**
D-Sorbitol	Valine	0.752307	0.00475982	0.023753	**
D-Sorbitol	DL-Norvaline	0.748816	0.0050722	0.0241314	**
D-Sorbitol	11-Octadecanoic acid(Vaccenic acid)	0.729438	0.00709609	0.0396765	**
D-Sorbitol	Elaidic Acid	0.731347	0.00687353	0.0395007	**
D-Sorbitol	Gluconic acid	0.758756	0.00422133	0.0207109	**
D-Sorbitol	Anserine	0.759377	0.00417198	0.0385295	**
D-Sorbitol	Uridine	-0.735317	0.00642761	0.0741855	**
D-Sorbitol	Catalpol	0.7591	0.0041939	0.0392201	**
D-Sorbitol	Gama-glutamylalanine	-0.756458	0.00440761	0.0743685	**
D-Sorbitol	L-Valine	0.723478	0.00782574	0.0423669	**
D-Sorbitol	5-Aminovaleric acid	0.717395	0.00862708	0.0373795	**
D-Sorbitol	Arbutin	0.72247	0.00795448	0.0320219	**
D-Sorbitol	PCL 016	-0.711725	0.0094276	0.0510391	**
D-Sorbitol	1-beta-D-Arabinofuranosyluracil	-0.785989	0.00243724	0.0253506	**
D-Mannitol	Lactose	0.720276	0.00824025	0.0359367	**
D-Mannitol	Beta-D-Fructose 6 phosphate	-0.710077	0.0096703	0.0309844	**
D-Mannitol	Glucose 6-phosphate	-0.75802	0.0042803	0.0160002	**
D-Mannitol	Aspartate	0.813196	0.00129702	0.0100008	**
D-Mannitol	Galactose 1-phosphate	-0.754958	0.00453251	0.0172345	**
D-Mannitol	Erythronic acid	0.813431	0.00128944	0.0154059	**
D-Mannitol	Glucose 6-phosphate G6P	-0.746138	0.00532211	0.0279657	**
D-Mannitol	Mannose 6-phosphate	-0.747554	0.0051888	0.0198693	**
D-Mannitol	Valine	0.75723	0.0043443	0.023753	**
D-Mannitol	DL-Norvaline	0.753367	0.00466789	0.0241314	**
D-Mannitol	11-Octadecanoic acid(Vaccenic acid)	0.72749	0.00732879	0.0396765	**
D-Mannitol	Elaidic Acid	0.729875	0.00704471	0.0395007	**
D-Mannitol	Gluconic acid	0.751566	0.00482484	0.0222794	**
D-Mannitol	Anserine	0.76256	0.00392603	0.0385295	**
D-Mannitol	Uridine	-0.735707	0.00638494	0.0741855	**
D-Mannitol	Catalpol	0.755236	0.00450913	0.0392201	**
D-Mannitol	Gama-glutamylalanine	-0.757931	0.00428747	0.0743685	**
D-Mannitol	L-Valine	0.727251	0.00735763	0.0418116	**
D-Mannitol	5-Aminovaleric acid	0.721311	0.00810456	0.0370546	**
D-Mannitol	Arbutin	0.720669	0.00818848	0.0321398	**
D-Mannitol	PCL 016	-0.717928	0.00855449	0.050043	**
D-Mannitol	1-beta-D-Arabinofuranosyluracil	-0.777647	0.00290644	0.0253506	**
Galactitol	L-Malate acid	-0.712436	0.00932427	0.162657	**
Galactitol	Quinic Acid	-0.720632	0.00819332	0.0499569	**
Galactitol	Proline	0.789483	0.00225892	0.0144701	**
Galactitol	Lactose	0.775175	0.00305782	0.0218217	**
Galactitol	L-Proline	0.806556	0.00152623	0.0104182	**
Galactitol	Quercitrin	0.751881	0.00479714	0.0237132	**
Galactitol	D-Glucose-6-phosphate	-0.746194	0.0053168	0.0225605	**
Galactitol	Beta-D-Fructose 6 phosphate	-0.748891	0.00506532	0.0209278	**
Galactitol	Glucose 6-phosphate	-0.79556	0.00197274	0.00938546	**
Galactitol	Glucose 1-phosphate	-0.729648	0.00707137	0.030839	**
Galactitol	Aspartate	0.734432	0.00652503	0.0304384	**
Galactitol	Galactose 1-phosphate	-0.789935	0.00223663	0.010328	**
Galactitol	Erythronic acid	0.771783	0.00327526	0.0223572	**
Galactitol	Glucose 6-phosphate G6P	-0.744064	0.0055219	0.0279657	**
Galactitol	Fructose 6-phosphate	-0.720346	0.00823101	0.0331351	**
Galactitol	Mannose 6-phosphate	-0.786002	0.00243658	0.0115922	**
Galactitol	Elaidic Acid	0.70922	0.00979837	0.049624	**
Galactitol	Gluconic acid	0.782048	0.00265103	0.0138737	**
Galactitol	Vidarabine	-0.754157	0.00460034	0.055558	**
Galactitol	Anserine	0.717649	0.00859239	0.054337	**
Galactitol	Uridine	-0.79107	0.00218134	0.06863	**
Galactitol	Catalpol	0.776008	0.00300616	0.0392145	**
Galactitol	Gama-glutamylalanine	-0.777701	0.00290316	0.0743685	**
Galactitol	Arbutin	0.745346	0.00539776	0.027015	**
Dulcite	Lactose	0.731361	0.00687191	0.0319097	**
Dulcite	Beta-D-Fructose 6 phosphate	-0.711812	0.00941489	0.0308799	**
Dulcite	Glucose 6-phosphate	-0.762693	0.00391607	0.0152131	**
Dulcite	Aspartate	0.806531	0.00152715	0.0104245	**
Dulcite	Galactose 1-phosphate	-0.759973	0.00412505	0.0161908	**
Dulcite	Erythronic acid	0.813007	0.00130316	0.0154059	**
Dulcite	Glucose 6-phosphate G6P	-0.75186	0.00479902	0.0279657	**
Dulcite	Mannose 6-phosphate	-0.752179	0.00477098	0.0192063	**
Dulcite	Valine	0.752669	0.00472827	0.023753	**
Dulcite	DL-Norvaline	0.748849	0.00506914	0.0241314	**
Dulcite	11-Octadecanoic acid(Vaccenic acid)	0.720236	0.00824556	0.0431518	**
Dulcite	Elaidic Acid	0.722412	0.00796196	0.0416676	**
Dulcite	Gluconic acid	0.75205	0.00478232	0.0222794	**
Dulcite	Anserine	0.760892	0.00405351	0.0385295	**
Dulcite	Uridine	-0.733622	0.00661526	0.0741855	**
Dulcite	Catalpol	0.74965	0.00499619	0.0392201	**
Dulcite	Gama-glutamylalanine	-0.752571	0.00473684	0.0743685	**
Dulcite	L-Valine	0.718477	0.00848016	0.0429479	**
Dulcite	5-Aminovaleric acid	0.713506	0.00917039	0.0378882	**
Dulcite	Arbutin	0.724725	0.00766866	0.0320219	**
Dulcite	PCL 016	-0.715648	0.00886801	0.050043	**
Dulcite	1-beta-D-Arabinofuranosyluracil	-0.781349	0.00269044	0.0253506	**
Proline	Fumatrate	-0.773411	0.00316945	0.107785	**
Proline	(-)-Epicatechin	-0.796358	0.00193731	0.0845143	**
Proline	Homovanillic acid	0.801381	0.00172545	0.0180598	**
Proline	Galactitol	0.789483	0.00225892	0.0197028	**
Proline	Ribose	-0.733963	0.00657718	0.0639746	**
Proline	Arabinose	-0.729506	0.00708805	0.0768357	**
Proline	Xylose	-0.720625	0.00819433	0.0787595	**
Proline	Sorbitol	0.782734	0.00261283	0.0141453	**
Proline	Erythronic acid	0.722361	0.00796859	0.040357	**
Proline	D-Glucuronic acid	0.777226	0.00293179	0.0460291	**
Proline	Elaidic Acid	0.804452	0.00160497	0.0138025	**
Proline	p-Hydroxybenzaldehyde	0.782203	0.00264241	0.0174342	**
Proline	Petroselinic acid	0.781661	0.00267283	0.0214193	**
Proline	Anserine	0.805495	0.00156556	0.0189072	**
Proline	2-Hydroxycinnamic acid	-0.774436	0.0031042	0.0218465	**
Proline	Norvaline	0.798283	0.0018539	0.0242551	**
Proline	Phloretin	-0.781698	0.00267073	0.0236544	**
Proline	Aucubin	-0.722254	0.00798229	0.0569645	**
Proline	Mangiferin	0.740181	0.0059112	0.0257794	**
Proline	4-Aminoindole	0.782563	0.00262235	0.015835	**
D-(+)-Trehalose	Lactose	0.733718	0.00660453	0.0319097	**
D-(+)-Trehalose	Cellobiose	0.743028	0.00562384	0.109828	**
D-(+)-Trehalose	D-Glucose-6-phosphate	-0.732785	0.00670946	0.0256923	**
D-(+)-Trehalose	Beta-D-Fructose 6 phosphate	-0.722131	0.00799814	0.0298978	**
D-(+)-Trehalose	Glucose 1-phosphate	-0.749158	0.00504088	0.0239824	**
D-(+)-Trehalose	Alanine	-0.707898	0.00999834	0.0523247	**
D-(+)-Trehalose	Procyanidin B2	0.768604	0.00348953	0.0319065	**
D-(+)-Trehalose	Arginine	-0.802896	0.00166519	0.0153785	**
D-(+)-Trehalose	Ornithine	-0.708955	0.0098382	0.0484793	**
D-(+)-Trehalose	DL-Arginine	-0.820309	0.00108188	0.0118405	**
D-(+)-Trehalose	L-Arginine	-0.772825	0.00320725	0.026502	**
D-(+)-Trehalose	L-Asparagine	-0.71524	0.00892507	0.0500442	**
D-(+)-Trehalose	Arabinitol	0.818435	0.00113567	0.0104882	**
D-(+)-Trehalose	Xylitol	0.759003	0.00420165	0.0263864	**
D-(+)-Trehalose	Beta-Alanine	-0.722909	0.0078983	0.0442869	**
D-(+)-Trehalose	Polydatin	0.729623	0.00707426	0.0427177	**
D-(+)-Trehalose	(E/Z)-Polydatin	0.764848	0.00375618	0.0259807	**
D-(+)-Trehalose	1-beta-D-Arabinofuranosyluracil	-0.733578	0.00662012	0.04138	**
D-(+)-Trehalose	L-Methionine	-0.72979	0.00705471	0.050894	**
Gamma-Aminobutyric acid	Alanine	0.729468	0.00709255	0.0397689	**
Gamma-Aminobutyric acid	Sarcosine	0.73252	0.00673943	0.0377889	**
Gamma-Aminobutyric acid	Demethylwedelolactone-3-O-glucoside	-0.758991	0.0042026	0.0439872	**
Gamma-Aminobutyric acid	Beta-Alanine	0.737455	0.00619664	0.0360323	**
Gamma-Aminobutyric acid	Chlorogenic acid	0.726686	0.00742642	0.0896883	**
Gamma-Aminobutyric acid	Mevastatin	-0.759884	0.00413205	0.0353256	**
Ribose	Proline	-0.733963	0.00657718	0.0303711	**
Ribose	L-Proline	-0.731849	0.00681593	0.0314736	**
Ribose	2,3-Diaminopropionic acid	0.795442	0.00197801	0.0754658	**
Ribose	Valine	-0.77402	0.00313055	0.0211194	**
Ribose	Demethylwedelolactone-3-O-glucoside	0.788671	0.00229946	0.0273601	**
Ribose	DL-Norvaline	-0.777119	0.00293825	0.0204284	**
Ribose	Alloisoleucine	-0.738751	0.00605963	0.0366896	**
Ribose	Anserine	-0.730883	0.00692719	0.0494349	**
Ribose	Pantothenic acid(VB5)	0.718913	0.00842161	0.0734551	**
Ribose	cis-4-Hydroxy-D-proline	-0.793928	0.00204672	0.0156172	**
Ribose	Niacin	0.731622	0.00684198	0.0419446	**
Ribose	L-Valine	-0.719312	0.0083682	0.0429479	**
Ribose	5-Aminovaleric acid	-0.724376	0.00771235	0.0370546	**
Ribose	N-Alpha-acetyllysine	-0.791325	0.00216903	0.0407165	**
Ribose	PCL 016	0.71583	0.00884277	0.050043	**
Asparagine	Phlorizin	-0.750664	0.00490498	0.0256694	**
Asparagine	N-Methylsarcosine	0.724889	0.00764824	0.0571797	**
Asparagine	Serine	-0.783301	0.00258157	0.0378032	**
Asparagine	5-Hydroxylysine	-0.718379	0.00849345	0.166684	**
Asparagine	Valine	0.748752	0.00507806	0.0241592	**
Asparagine	DL-Norvaline	0.748916	0.00506305	0.0241314	**
Asparagine	Lactate	-0.740421	0.00588652	0.0475855	**
Asparagine	Polydatin	-0.816318	0.00119891	0.0185492	**
Asparagine	Alloisoleucine	0.726945	0.00739477	0.0429992	**
Asparagine	Pantothenic acid(VB5)	-0.752001	0.0047866	0.0587026	**
Asparagine	2-Hydroxycinnamic acid	-0.774264	0.00311511	0.0218465	**
Asparagine	Nepsilon-Acetyl-L-lysine	0.768865	0.00347153	0.0752838	**
Asparagine	Niacin	-0.735271	0.00643266	0.0419446	**
Asparagine	L-Valine	0.70926	0.00979235	0.0452176	**
Asparagine	5-Aminovaleric acid	0.739674	0.00596355	0.0322854	**
Asparagine	N-Alpha-acetyllysine	0.759766	0.00414129	0.0435059	**
Asparagine	Trimethyllysine	0.784537	0.00251443	0.0563951	**
Asparagine	2-Aminophenol	0.753637	0.00464477	0.0364614	**
Asparagine	PCL 016	-0.749038	0.00505185	0.0360518	**
Asparagine	L-Methionine	0.798204	0.00185726	0.0194393	**
Asparagine	Aucubin	-0.73506	0.00645575	0.049395	**
Asparagine	Mevastatin	-0.801454	0.0017225	0.032645	**
Arabinose	Proline	-0.729506	0.00708805	0.031795	**
Arabinose	L-Proline	-0.72719	0.00736508	0.0330376	**
Arabinose	2,3-Diaminopropionic acid	0.797448	0.00188972	0.0754658	**
Arabinose	Valine	-0.763894	0.00382635	0.0231053	**
Arabinose	Demethylwedelolactone-3-O-glucoside	0.790821	0.00219339	0.0273601	**
Arabinose	DL-Norvaline	-0.766539	0.00363428	0.0218312	**
Arabinose	Alloisoleucine	-0.72231	0.00797512	0.0447176	**
Arabinose	Anserine	-0.717202	0.00865338	0.054337	**
Arabinose	cis-4-Hydroxy-D-proline	-0.779627	0.00278928	0.0190399	**
Arabinose	Niacin	0.725687	0.00754903	0.0423285	**
Arabinose	L-Valine	-0.71084	0.00955736	0.0452176	**
Arabinose	5-Aminovaleric acid	-0.716071	0.00880918	0.0373795	**
Arabinose	N-Alpha-acetyllysine	-0.786668	0.00240179	0.0407165	**
Xylose	Proline	-0.720625	0.00819433	0.0338555	**
Xylose	L-Proline	-0.7173	0.00864005	0.0366618	**
Xylose	2,3-Diaminopropionic acid	0.797448	0.00188972	0.0754658	**
Xylose	Valine	-0.761087	0.00403843	0.0234827	**
Xylose	Demethylwedelolactone-3-O-glucoside	0.80686	0.00151512	0.0216249	**
Xylose	DL-Norvaline	-0.762993	0.00389345	0.0218312	**
Xylose	Alloisoleucine	-0.709877	0.00970016	0.0525147	**
Xylose	Anserine	-0.714717	0.00899848	0.054337	**
Xylose	cis-4-Hydroxy-D-proline	-0.767131	0.00359235	0.0208888	**
Xylose	Niacin	0.730439	0.00697877	0.0419446	**
Xylose	5-Aminovaleric acid	-0.708068	0.00997251	0.0399618	**
Xylose	N-Alpha-acetyllysine	-0.783086	0.00259341	0.0407165	**
Xylose	PCL 016	0.708291	0.0099386	0.0517683	**
Lactose	Sucrose	0.808202	0.00146673	0.0192228	**
Lactose	Quinic Acid	-0.779201	0.00281418	0.0401661	**
Lactose	Homovanillic acid	0.745469	0.0053859	0.0295462	**
Lactose	D-Sorbitol	0.726492	0.00745012	0.0377313	**
Lactose	D-Mannitol	0.720276	0.00824025	0.0380506	**
Lactose	Galactitol	0.775175	0.00305782	0.020873	**
Lactose	Dulcite	0.731361	0.00687191	0.0372031	**
Lactose	D-(+)-Trehalose	0.733718	0.00660453	0.0571325	**
Lactose	Sorbitol	0.733636	0.00661363	0.0259585	**
Lactose	Choline	-0.789129	0.00227654	0.0222145	**
Lactose	D-Glucose-6-phosphate	-0.77721	0.00293274	0.0148529	**
Lactose	Beta-D-Fructose 6 phosphate	-0.772707	0.00321491	0.0144212	**
Lactose	Glucose 6-phosphate	-0.822778	0.00101403	0.00589642	**
Lactose	Glucose 1-phosphate	-0.796092	0.00194909	0.0113336	**
Lactose	Galactose 1-phosphate	-0.820799	0.00106816	0.00699615	**
Lactose	D(-)-2-Aminobutyric acid	-0.782656	0.00261716	0.0210795	**
Lactose	Glucose 6-phosphate G6P	-0.731028	0.00691038	0.0328767	**
Lactose	Fructose 6-phosphate	-0.749209	0.00503627	0.0225913	**
Lactose	Mannose 6-phosphate	-0.801698	0.00171269	0.00899294	**
Lactose	trans-Aconitic acid	-0.737166	0.00622744	0.0362114	**
Lactose	Raffinose	0.788555	0.00230528	0.0337611	**
Lactose	Dimethylglycine	-0.822993	0.00100829	0.0131918	**
Lactose	Alphitolic acid	-0.798816	0.00183128	0.0162795	**
Lactose	Corosolic acid	-0.712961	0.0092486	0.048401	**
Lactose	Vidarabine	-0.784654	0.00250814	0.0393778	**
Lactose	Guanosine diphosphate(GDP)	0.710864	0.00955381	0.0499983	**
Lactose	Astragalin	0.739613	0.00596981	0.0283843	**
Lactose	Arbutin	0.736086	0.00634379	0.0299353	**
Lactose	Mangiferin	0.764437	0.00378627	0.0191756	**
Lactose	4-Aminoindole	0.763987	0.00381945	0.0214162	**
Cellobiose	L-Malate acid	-0.737562	0.00618519	0.138725	**
Cellobiose	Sucrose	0.723532	0.00781897	0.0493819	**
Cellobiose	Turanose	0.752762	0.00472026	0.02841	**
Cellobiose	Quinic Acid	-0.715265	0.00892159	0.0500367	**
Cellobiose	D-(+)-Trehalose	0.743028	0.00562384	0.0571325	**
Cellobiose	NSC 16590	-0.710707	0.009577	0.0551488	**
Cellobiose	Vidarabine	-0.736529	0.0062959	0.0579137	**
Maltose	Turanose	0.737878	0.00615168	0.0301817	**
Maltose	Glucose 6-phosphate	-0.712844	0.00926539	0.0316232	**
Maltose	N-Methylsarcosine	-0.745522	0.00538088	0.044463	**
Maltose	D(-)-2-Aminobutyric acid	-0.819497	0.00110494	0.0126863	**
Maltose	Arginine	-0.757872	0.00429226	0.0269554	**
Maltose	DL-Arginine	-0.756103	0.00443695	0.0267516	**
Maltose	Alphitolic acid	-0.76931	0.00344101	0.0226653	**
Maltose	Madasiatic acid	-0.759106	0.00419342	0.0349219	**
Maltose	Uridine	-0.733812	0.00659403	0.0741855	**
Maltose	Astragalin	0.735507	0.00640678	0.0283843	**
Maltose	1-beta-D-Arabinofuranosyluracil	-0.760283	0.00410085	0.0306587	**
[truncated: 22,651 more rows]

## Sheet: Table S4
Table S4. Correlation analysis between DAMs and electronic tongue taste information.
Category-DAMs	Category-Taste	Correlation	P-value	Adj P-value	Significance
Glucose	Sweetness	0.907206	4.62881e-05	0.00242241	***
Fructose	Sweetness	0.92005	2.24692e-05	0.00211953	***
Demethylwedelolactone-3-O-glucoside	Sweetness	-0.91697	2.70003e-05	0.00211953	***
L-Gulono-1,4-lactone	Sweetness	-0.84749	0.000500075	0.011216	***
Niacin	Sweetness	-0.855784	0.000383676	0.011216	***
Oxalic acid	Sweetness	-0.894291	8.68408e-05	0.0034085	***
Aucubin	Sweetness	-0.849782	0.000465497	0.011216	***
L-Malate acid	Sweetness	-0.777497	0.00291545	0.0477649	**
Valine	Sweetness	0.768247	0.00351421	0.0477649	**
DL-Norvaline	Sweetness	0.756574	0.00439801	0.0493206	**
Polydatin	Sweetness	-0.734298	0.00653986	0.0684505	**
(E/Z)-Polydatin	Sweetness	-0.708538	0.00990124	0.0914409	**
Ferulic acid	Sweetness	0.766307	0.00365082	0.0477649	**
(E)-Ferulic acid	Sweetness	0.762034	0.00396592	0.0478961	**
Chlorogenic acid	Sweetness	0.772794	0.00320925	0.0477649	**
2-Aminophenol	Sweetness	0.710894	0.00954948	0.0914409	**
PCL 016	Sweetness	-0.796732	0.00192092	0.037698	**
Sucrose	Sweetness	0.622334	0.0306909	0.15268	*
Turanose	Sweetness	0.670645	0.0169851	0.109544	*
Hydroxypropionic acid	Sweetness	0.621105	0.0311195	0.15268	*
D-Sorbitol	Sweetness	0.655983	0.0205356	0.119411	*
D-Mannitol	Sweetness	0.665644	0.018141	0.109544	*
Dulcite	Sweetness	0.66743	0.0177218	0.109544	*
Proline	Sweetness	0.699249	0.0113829	0.0956901	*
Gamma-Aminobutyric acid	Sweetness	0.583493	0.0464093	0.173482	*
Ribose	Sweetness	-0.685746	0.0138222	0.0971644	*
Arabinose	Sweetness	-0.68562	0.0138466	0.0971644	*
Xylose	Sweetness	-0.69808	0.0115803	0.0956901	*
L-Proline	Sweetness	0.687349	0.013514	0.0971644	*
2,3-Diaminopropionic acid	Sweetness	-0.642935	0.0241259	0.126976	*
Ribonic acid	Sweetness	-0.606097	0.0367025	0.165032	*
Aspartate	Sweetness	0.595634	0.0409951	0.165032	*
Erythronic acid	Sweetness	0.59588	0.0408903	0.165032	*
p-Hydroxybenzaldehyde	Sweetness	0.595663	0.0409828	0.165032	*
Anserine	Sweetness	0.604755	0.0372345	0.165032	*
AICAR	Sweetness	-0.683643	0.0142343	0.0971644	*
cis-4-Hydroxy-D-proline	Sweetness	0.589089	0.0438549	0.172131	*
L-Valine	Sweetness	0.5863	0.0451152	0.172758	*
5-Aminovaleric acid	Sweetness	0.606686	0.0364708	0.165032	*
N-Alpha-acetyllysine	Sweetness	0.601489	0.0385516	0.165032	*
Trimethyllysine	Sweetness	0.580291	0.047917	0.174953	*
Mevastatin	Sweetness	-0.642466	0.0242629	0.126976	*
Mangiferin	Sweetness	0.643021	0.0241008	0.126976	*
3-Phosphoglycerate	Sourness	0.832041	0.000788238	0.123753	***
Coumarin	Sourness	-0.781311	0.00269259	0.140912	**
4-Hydroxybenzoic acid	Sourness	-0.797824	0.00187355	0.140912	**
Taxifolin	Sourness	-0.726531	0.00744532	0.154384	**
Salicylic acid	Sourness	-0.71351	0.00916978	0.154384	**
Choline	Sourness	0.674836	0.0160588	0.168083	*
Cryptochlorogenic acid	Sourness	-0.591568	0.0427557	0.258179	*
N-Methylsarcosine	Sourness	0.639907	0.0250203	0.197094	*
D(-)-2-Aminobutyric acid	Sourness	0.691727	0.0126985	0.154384	*
NSC 16590	Sourness	0.662687	0.018851	0.174094	*
Lysine	Sourness	-0.633451	0.0270067	0.201908	*
L-Gulono-1,4-lactone	Sourness	0.705554	0.0103606	0.154384	*
Dimethylglycine	Sourness	0.705884	0.010309	0.154384	*
Shikimic acid	Sourness	-0.625677	0.0295473	0.210861	*
Maslinic acid	Sourness	0.595784	0.0409312	0.257048	*
Alphitolic acid	Sourness	0.686033	0.0137667	0.154384	*
Corosolic acid	Sourness	0.639615	0.0251076	0.197094	*
L-Chicoric Acid	Sourness	0.598434	0.0398135	0.257048	*
Madasiatic acid	Sourness	0.692882	0.0124895	0.154384	*
Ferulic acid	Sourness	-0.692396	0.0125771	0.154384	*
Cichoric Acid	Sourness	0.621188	0.0310902	0.212224	*
(E)-Ferulic acid	Sourness	-0.700307	0.0112063	0.154384	*
AICAR	Sourness	0.656224	0.0204733	0.178572	*
Nicotinamide	Sourness	-0.668222	0.0175383	0.172094	*
Urocanic acid	Sourness	-0.707352	0.0100819	0.154384	*
3-Amino-2-methylpropanoic acid	Sourness	0.686648	0.0136482	0.154384	*
Uridine	Bitterness	0.845104	0.000538159	0.0836754	***
Turanose	Bitterness	-0.708458	0.00991337	0.121709	**
trans-Aconitic acid	Bitterness	0.741076	0.0058197	0.121709	**
Vidarabine	Bitterness	0.820879	0.00106593	0.0836754	**
Astragalin	Bitterness	-0.750883	0.00488545	0.121709	**
Sucrose	Bitterness	-0.677699	0.0154479	0.121709	*
Quinic Acid	Bitterness	0.691023	0.012827	0.121709	*
Homovanillic acid	Bitterness	-0.694522	0.012197	0.121709	*
D-Sorbitol	Bitterness	-0.677671	0.0154539	0.121709	*
D-Mannitol	Bitterness	-0.680102	0.0149485	0.121709	*
Galactitol	Bitterness	-0.707063	0.0101264	0.121709	*
Dulcite	Bitterness	-0.678681	0.0152424	0.121709	*
Lactose	Bitterness	-0.614251	0.0335875	0.140331	*
Cellobiose	Bitterness	-0.584245	0.0460601	0.16964	*
Maltose	Bitterness	-0.683759	0.0142113	0.121709	*
Melibiose	Bitterness	-0.621875	0.0308503	0.138386	*
Sorbitol	Bitterness	-0.691629	0.0127162	0.121709	*
Quercitrin	Bitterness	-0.679241	0.015126	0.121709	*
D-Glucose-6-phosphate	Bitterness	0.613233	0.0339656	0.140331	*
Beta-D-Fructose 6 phosphate	Bitterness	0.646423	0.0231247	0.121709	*
Glucose 6-phosphate	Bitterness	0.638044	0.0255822	0.121709	*
Galactose 1-phosphate	Bitterness	0.648597	0.0225163	0.121709	*
NSC 16590	Bitterness	0.578817	0.0486228	0.16964	*
Maltitol	Bitterness	-0.645771	0.0233094	0.121709	*
Aconitate	Bitterness	0.63985	0.0250371	0.121709	*
Fructose 6-phosphate	Bitterness	0.618345	0.0320972	0.139979	*
Mannose 6-phosphate	Bitterness	0.591685	0.0427044	0.167615	*
Xylitol	Bitterness	-0.598536	0.0397706	0.160102	*
Aspartic acid	Bitterness	-0.580306	0.0479101	0.16964	*
Raffinose	Bitterness	-0.586323	0.0451044	0.16964	*
L-Arabinitol	Bitterness	-0.660141	0.0194785	0.121709	*
Ribitol	Bitterness	-0.681406	0.0146823	0.121709	*
Maslinic acid	Bitterness	0.696125	0.0119164	0.121709	*
Alphitolic acid	Bitterness	0.648845	0.0224476	0.121709	*
Corosolic acid	Bitterness	0.64606	0.0232274	0.121709	*
Guanosine diphosphate(GDP)	Bitterness	-0.661673	0.0190991	0.121709	*
Catalpol	Bitterness	-0.644021	0.0238109	0.121709	*
Gama-glutamylalanine	Bitterness	0.627874	0.0288125	0.133046	*
Arbutin	Bitterness	-0.707338	0.010084	0.121709	*
1-beta-D-Arabinofuranosyluracil	Bitterness	0.670726	0.0169669	0.121709	*
3-Amino-2-methylpropanoic acid	Bitterness	0.578835	0.0486143	0.16964	*
Mangiferin	Bitterness	-0.638894	0.0253247	0.121709	*
Neohesperidin	Bitterness	-0.661032	0.0192572	0.121709	*
Rutin	Bitterness	-0.6661	0.0180333	0.121709	*
4-Aminoindole	Bitterness	-0.641686	0.0244918	0.121709	*
Imidazole-4-Acetic Acid	Astringency	-0.71399	0.00910147	0.199506	**
L-Arginine	Astringency	0.714643	0.00900898	0.199506	**
L-Asparagine	Astringency	0.716314	0.00877563	0.199506	**
L-Lysine	Astringency	-0.722605	0.00793724	0.199506	**
L-Glutamine	Astringency	-0.742894	0.00563712	0.199506	**
Mevastatin	Astringency	-0.764244	0.00380051	0.199506	**
L-Hisidine	Astringency	0.733286	0.00665296	0.199506	**
Asparagine	Astringency	0.679546	0.015063	0.199506	*
Alanine	Astringency	0.590677	0.0431482	0.297345	*
Aconitate	Astringency	0.608428	0.0357918	0.290745	*
Sarcosine	Astringency	0.589749	0.0435601	0.297345	*
Arginine	Astringency	0.67865	0.0152489	0.199506	*
Ornithine	Astringency	0.667081	0.0178032	0.205415	*
DL-Arginine	Astringency	0.60525	0.0370376	0.290745	*
Lysine	Astringency	-0.688656	0.0132666	0.199506	*
Ethionamide	Astringency	0.590143	0.0433849	0.297345	*
Ketoglutaric acid	Astringency	0.630476	0.0279594	0.24642	*
Beta-Alanine	Astringency	0.629578	0.0282519	0.24642	*
L-Ornithine	Astringency	0.664902	0.0183173	0.205415	*
L-Chicoric Acid	Astringency	0.687437	0.0134973	0.199506	*
Histidine	Astringency	0.64825	0.0226125	0.236678	*
Cichoric Acid	Astringency	0.68179	0.0146047	0.199506	*
Morroniside	Astringency	0.629676	0.0282197	0.24642	*
